# Supplementary material for: Yeast GPCR signaling reflects the fraction of occupied receptors, not the number
Source: Mol Syst Biol. 2016 Dec 29;12(12):898. doi: 10.15252/msb.20166910 (PMC5199120; doi:10.15252/msb.20166910)
Supplement: Supplementary file 3 — Model EV1 [file MSB-12-898-s003.zip]

Archive with 5 entries (5 files):
- Bush2016-Extended-Carrousel-model-of-GPCR-RGS.cps
- Bush2016-Extended-Carrousel-model-of-GPCR-RGS.xml
- Bush2016-Simplified-Carrousel-model-of-GPCR.cps
- Bush2016-Simplified-Carrousel-model-of-GPCR.xml
- Readme.txt
