# Supplementary material for: Yeast GPCR signaling reflects the fraction of occupied receptors, not the number
Source: Mol Syst Biol. 2016 Dec 29;12(12):898. doi: 10.15252/msb.20166910 (PMC5199120; doi:10.15252/msb.20166910)
Supplement: Supplementary file 3 — Model EV1 [file MSB-12-898-s003.zip › Bush2016-Simplified-Carrousel-model-of-GPCR.xml]

<?xml version="1.0" encoding="UTF-8"?>
<!-- Created by COPASI version 4.16 (Build 104) on 2016-10-22 16:26 with libSBML version 5.11.5. -->
<sbml xmlns="http://www.sbml.org/sbml/level2/version4" level="2" version="4">
  <model metaid="COPASI0" id="Bush2016_Simplified_Carrousel_model_of_GPCR" name="Bush2016-Simplified-Carrousel-model-of-GPCR">
    <notes>
      <body xmlns="http://www.w3.org/1999/xhtml">
        <pre>Carrousel model of G protein activation. 

See model definition in the Appendix to Bush, Vasen et al 2016. The rates used are the ones defined by the symmetry assumptions and the reference parameters. 

The concentration units used in the model are #/fl. To transform units we used the equivalence 1.66 nM = #/fl. The factor 1.66 appears in second order rates, and dividing K_d values.  

The ligand L is not explicitly modeled as a specie. It is introduced in the model as a modulator of the effective k_on_R·L rates ( k_on_R·L = [L] * k_off_L·R / K_d_L·R). Note that this allows us to express the fixed extracelular ligand concentration in nM (assuming no ligand depletion), and there is therefore no need to transform the units of K_d_L·R to #/fl.

All parameters are defined as global quantities. See references for each paramter in the correspondent comment sections.

Parameter scan of total amount of receptors and k_orr_R·G for figure 3 of Bush, Vasen et al 2016.

# internal version 039</pre>
      </body>
    </notes>
    <annotation>
      <rdf:RDF xmlns:rdf="http://www.w3.org/1999/02/22-rdf-syntax-ns#" xmlns:dc="http://purl.org/dc/elements/1.1/" xmlns:dcterms="http://purl.org/dc/terms/" xmlns:vCard="http://www.w3.org/2001/vcard-rdf/3.0#" xmlns:bqbiol="http://biomodels.net/biology-qualifiers/" xmlns:bqmodel="http://biomodels.net/model-qualifiers/">
        <rdf:Description rdf:about="#COPASI0">
          <dc:creator>
            <rdf:Bag>
              <rdf:li rdf:parseType="Resource">
                <vCard:N rdf:parseType="Resource">
                  <vCard:Family>Bush</vCard:Family>
                  <vCard:Given>Alan</vCard:Given>
                </vCard:N>
                <vCard:EMAIL>abush84@gmail.com</vCard:EMAIL>
                <vCard:ORG rdf:parseType="Resource">
                  <vCard:Orgname>IFIBYNE-UBA-CONICET</vCard:Orgname>
                </vCard:ORG>
              </rdf:li>
            </rdf:Bag>
          </dc:creator>
          <dcterms:created rdf:parseType="Resource">
            <dcterms:W3CDTF>2013-07-31T12:29:40Z</dcterms:W3CDTF>
          </dcterms:created>
          <dcterms:modified rdf:parseType="Resource">
            <dcterms:W3CDTF>2013-07-31T12:29:40Z</dcterms:W3CDTF>
          </dcterms:modified>
        </rdf:Description>
      </rdf:RDF>
      <COPASI xmlns="http://www.copasi.org/static/sbml">
        <rdf:RDF xmlns:dcterms="http://purl.org/dc/terms/" xmlns:rdf="http://www.w3.org/1999/02/22-rdf-syntax-ns#" xmlns:vCard="http://www.w3.org/2001/vcard-rdf/3.0#">
          <rdf:Description rdf:about="#COPASI0">
            <dcterms:created>
              <rdf:Description>
                <dcterms:W3CDTF>2013-07-31T12:29:40Z</dcterms:W3CDTF>
              </rdf:Description>
            </dcterms:created>
            <dcterms:creator>
              <rdf:Description>
                <vCard:EMAIL>abush84@gmail.com</vCard:EMAIL>
                <vCard:N>
                  <rdf:Description>
                    <vCard:Family>Bush</vCard:Family>
                    <vCard:Given>Alan</vCard:Given>
                  </rdf:Description>
                </vCard:N>
                <vCard:ORG>
                  <rdf:Description>
                    <vCard:Orgname>IFIBYNE-UBA-CONICET</vCard:Orgname>
                  </rdf:Description>
                </vCard:ORG>
              </rdf:Description>
            </dcterms:creator>
          </rdf:Description>
        </rdf:RDF>
      </COPASI>
    </annotation>
    <listOfUnitDefinitions>
      <unitDefinition id="volume" name="volume">
        <listOfUnits>
          <unit kind="litre" exponent="1" scale="-15" multiplier="1"/>
        </listOfUnits>
      </unitDefinition>
      <unitDefinition id="substance" name="substance">
        <listOfUnits>
          <unit kind="item" exponent="1" scale="0" multiplier="1"/>
        </listOfUnits>
      </unitDefinition>
    </listOfUnitDefinitions>
    <listOfCompartments>
      <compartment metaid="COPASI1" id="PM" name="PM" spatialDimensions="3" size="3.92" constant="true">
        <notes>
          <body xmlns="http://www.w3.org/1999/xhtml">
            <pre>Plasma membrane volume. Defined as the volume contained in h=50nm spanning the membrane, in a spherical cell of Rc=2.5um of radius. 
V_PM=4*pi*h*Rc^2=3.92 fl</pre>
          </body>
        </notes>
        <annotation>
          <COPASI xmlns="http://www.copasi.org/static/sbml">
            <rdf:RDF xmlns:dcterms="http://purl.org/dc/terms/" xmlns:rdf="http://www.w3.org/1999/02/22-rdf-syntax-ns#">
              <rdf:Description rdf:about="#COPASI1">
                <dcterms:created>
                  <rdf:Description>
                    <dcterms:W3CDTF>2013-07-31T12:39:53Z</dcterms:W3CDTF>
                  </rdf:Description>
                </dcterms:created>
              </rdf:Description>
            </rdf:RDF>
          </COPASI>
        </annotation>
      </compartment>
    </listOfCompartments>
    <listOfSpecies>
      <species metaid="COPASI2" id="R" name="R" compartment="PM" initialConcentration="843.877551020408" boundaryCondition="false" constant="false">
        <notes>
          <body xmlns="http://www.w3.org/1999/xhtml">
            <pre>Free, unoccupied receptor, uncoupled from G protein</pre>
          </body>
        </notes>
        <annotation>
          <COPASI xmlns="http://www.copasi.org/static/sbml">
            <rdf:RDF xmlns:dcterms="http://purl.org/dc/terms/" xmlns:rdf="http://www.w3.org/1999/02/22-rdf-syntax-ns#">
              <rdf:Description rdf:about="#COPASI2">
                <dcterms:created>
                  <rdf:Description>
                    <dcterms:W3CDTF>2013-07-31T12:43:22Z</dcterms:W3CDTF>
                  </rdf:Description>
                </dcterms:created>
              </rdf:Description>
            </rdf:RDF>
          </COPASI>
        </annotation>
      </species>
      <species metaid="COPASI3" id="LR" name="LR" compartment="PM" initialConcentration="0" boundaryCondition="false" constant="false">
        <notes>
          <body xmlns="http://www.w3.org/1999/xhtml">
            <pre>Ligand bound receptor, uncoupled from G protein</pre>
          </body>
        </notes>
        <annotation>
          <COPASI xmlns="http://www.copasi.org/static/sbml">
            <rdf:RDF xmlns:dcterms="http://purl.org/dc/terms/" xmlns:rdf="http://www.w3.org/1999/02/22-rdf-syntax-ns#">
              <rdf:Description rdf:about="#COPASI3">
                <dcterms:created>
                  <rdf:Description>
                    <dcterms:W3CDTF>2013-07-31T12:44:13Z</dcterms:W3CDTF>
                  </rdf:Description>
                </dcterms:created>
              </rdf:Description>
            </rdf:RDF>
          </COPASI>
        </annotation>
      </species>
      <species metaid="COPASI4" id="G" name="G" compartment="PM" initialConcentration="520.918367346939" boundaryCondition="false" constant="false">
        <notes>
          <body xmlns="http://www.w3.org/1999/xhtml">
            <pre>Heterotrimeric G protein, uncoupled from receptor</pre>
          </body>
        </notes>
        <annotation>
          <COPASI xmlns="http://www.copasi.org/static/sbml">
            <rdf:RDF xmlns:dcterms="http://purl.org/dc/terms/" xmlns:rdf="http://www.w3.org/1999/02/22-rdf-syntax-ns#">
              <rdf:Description rdf:about="#COPASI4">
                <dcterms:created>
                  <rdf:Description>
                    <dcterms:W3CDTF>2013-07-31T12:45:16Z</dcterms:W3CDTF>
                  </rdf:Description>
                </dcterms:created>
              </rdf:Description>
            </rdf:RDF>
          </COPASI>
        </annotation>
      </species>
      <species metaid="COPASI5" id="Gt" name="Gt" compartment="PM" initialConcentration="0" boundaryCondition="false" constant="false">
        <notes>
          <body xmlns="http://www.w3.org/1999/xhtml">
            <pre>free GalphaGTP</pre>
          </body>
        </notes>
        <annotation>
          <COPASI xmlns="http://www.copasi.org/static/sbml">
            <rdf:RDF xmlns:dcterms="http://purl.org/dc/terms/" xmlns:rdf="http://www.w3.org/1999/02/22-rdf-syntax-ns#">
              <rdf:Description rdf:about="#COPASI5">
                <dcterms:created>
                  <rdf:Description>
                    <dcterms:W3CDTF>2013-07-31T12:47:04Z</dcterms:W3CDTF>
                  </rdf:Description>
                </dcterms:created>
              </rdf:Description>
            </rdf:RDF>
          </COPASI>
        </annotation>
      </species>
      <species metaid="COPASI6" id="Gd" name="Gd" compartment="PM" initialConcentration="0" boundaryCondition="false" constant="false">
        <notes>
          <body xmlns="http://www.w3.org/1999/xhtml">
            <pre>free GalphaGDP</pre>
          </body>
        </notes>
        <annotation>
          <COPASI xmlns="http://www.copasi.org/static/sbml">
            <rdf:RDF xmlns:dcterms="http://purl.org/dc/terms/" xmlns:rdf="http://www.w3.org/1999/02/22-rdf-syntax-ns#">
              <rdf:Description rdf:about="#COPASI6">
                <dcterms:created>
                  <rdf:Description>
                    <dcterms:W3CDTF>2013-07-31T12:47:15Z</dcterms:W3CDTF>
                  </rdf:Description>
                </dcterms:created>
              </rdf:Description>
            </rdf:RDF>
          </COPASI>
        </annotation>
      </species>
      <species metaid="COPASI7" id="RG" name="RG" compartment="PM" initialConcentration="0" boundaryCondition="false" constant="false">
        <notes>
          <body xmlns="http://www.w3.org/1999/xhtml">
            <pre>unoccupied receptor - heterotirmeric G protein complex</pre>
          </body>
        </notes>
        <annotation>
          <COPASI xmlns="http://www.copasi.org/static/sbml">
            <rdf:RDF xmlns:dcterms="http://purl.org/dc/terms/" xmlns:rdf="http://www.w3.org/1999/02/22-rdf-syntax-ns#">
              <rdf:Description rdf:about="#COPASI7">
                <dcterms:created>
                  <rdf:Description>
                    <dcterms:W3CDTF>2013-07-31T12:47:27Z</dcterms:W3CDTF>
                  </rdf:Description>
                </dcterms:created>
              </rdf:Description>
            </rdf:RDF>
          </COPASI>
        </annotation>
      </species>
      <species metaid="COPASI8" id="Gbg" name="Gbg" compartment="PM" initialConcentration="0" boundaryCondition="false" constant="false">
        <notes>
          <body xmlns="http://www.w3.org/1999/xhtml">
            <pre>free G_beta_gamma heterodimer</pre>
          </body>
        </notes>
        <annotation>
          <COPASI xmlns="http://www.copasi.org/static/sbml">
            <rdf:RDF xmlns:dcterms="http://purl.org/dc/terms/" xmlns:rdf="http://www.w3.org/1999/02/22-rdf-syntax-ns#">
              <rdf:Description rdf:about="#COPASI8">
                <dcterms:created>
                  <rdf:Description>
                    <dcterms:W3CDTF>2013-07-31T12:48:25Z</dcterms:W3CDTF>
                  </rdf:Description>
                </dcterms:created>
              </rdf:Description>
            </rdf:RDF>
          </COPASI>
        </annotation>
      </species>
      <species metaid="COPASI9" id="LRG" name="LRG" compartment="PM" initialConcentration="0" boundaryCondition="false" constant="false">
        <notes>
          <body xmlns="http://www.w3.org/1999/xhtml">
            <pre>Ligand bound receptor, coupled to heterotrimeric G protein</pre>
          </body>
        </notes>
        <annotation>
          <COPASI xmlns="http://www.copasi.org/static/sbml">
            <rdf:RDF xmlns:dcterms="http://purl.org/dc/terms/" xmlns:rdf="http://www.w3.org/1999/02/22-rdf-syntax-ns#">
              <rdf:Description rdf:about="#COPASI9">
                <dcterms:created>
                  <rdf:Description>
                    <dcterms:W3CDTF>2013-07-31T12:48:55Z</dcterms:W3CDTF>
                  </rdf:Description>
                </dcterms:created>
              </rdf:Description>
            </rdf:RDF>
          </COPASI>
        </annotation>
      </species>
      <species metaid="COPASI10" id="LRGt" name="LRGt" compartment="PM" initialConcentration="0" boundaryCondition="false" constant="false">
        <notes>
          <body xmlns="http://www.w3.org/1999/xhtml">
            <pre>Ligand bound receptor, coupled to GalphaGTP</pre>
          </body>
        </notes>
        <annotation>
          <COPASI xmlns="http://www.copasi.org/static/sbml">
            <rdf:RDF xmlns:dcterms="http://purl.org/dc/terms/" xmlns:rdf="http://www.w3.org/1999/02/22-rdf-syntax-ns#">
              <rdf:Description rdf:about="#COPASI10">
                <dcterms:created>
                  <rdf:Description>
                    <dcterms:W3CDTF>2013-07-31T12:49:30Z</dcterms:W3CDTF>
                  </rdf:Description>
                </dcterms:created>
              </rdf:Description>
            </rdf:RDF>
          </COPASI>
        </annotation>
      </species>
      <species metaid="COPASI11" id="RGd" name="RGd" compartment="PM" initialConcentration="0" boundaryCondition="false" constant="false">
        <notes>
          <body xmlns="http://www.w3.org/1999/xhtml">
            <pre>unoccupied receptor - GalphaGDP complex</pre>
          </body>
        </notes>
        <annotation>
          <COPASI xmlns="http://www.copasi.org/static/sbml">
            <rdf:RDF xmlns:dcterms="http://purl.org/dc/terms/" xmlns:rdf="http://www.w3.org/1999/02/22-rdf-syntax-ns#">
              <rdf:Description rdf:about="#COPASI11">
                <dcterms:created>
                  <rdf:Description>
                    <dcterms:W3CDTF>2013-07-31T12:49:42Z</dcterms:W3CDTF>
                  </rdf:Description>
                </dcterms:created>
              </rdf:Description>
            </rdf:RDF>
          </COPASI>
        </annotation>
      </species>
      <species metaid="COPASI12" id="RGt" name="RGt" compartment="PM" initialConcentration="0" boundaryCondition="false" constant="false">
        <notes>
          <body xmlns="http://www.w3.org/1999/xhtml">
            <pre>unoccupied receptor - GalphaGTP complex</pre>
          </body>
        </notes>
        <annotation>
          <COPASI xmlns="http://www.copasi.org/static/sbml">
            <rdf:RDF xmlns:dcterms="http://purl.org/dc/terms/" xmlns:rdf="http://www.w3.org/1999/02/22-rdf-syntax-ns#">
              <rdf:Description rdf:about="#COPASI12">
                <dcterms:created>
                  <rdf:Description>
                    <dcterms:W3CDTF>2013-07-31T12:51:35Z</dcterms:W3CDTF>
                  </rdf:Description>
                </dcterms:created>
              </rdf:Description>
            </rdf:RDF>
          </COPASI>
        </annotation>
      </species>
      <species metaid="COPASI13" id="LRGd" name="LRGd" compartment="PM" initialConcentration="0" boundaryCondition="false" constant="false">
        <notes>
          <body xmlns="http://www.w3.org/1999/xhtml">
            <pre>Ligand bound receptor, coupled to GalphaGDP</pre>
          </body>
        </notes>
        <annotation>
          <COPASI xmlns="http://www.copasi.org/static/sbml">
            <rdf:RDF xmlns:dcterms="http://purl.org/dc/terms/" xmlns:rdf="http://www.w3.org/1999/02/22-rdf-syntax-ns#">
              <rdf:Description rdf:about="#COPASI13">
                <dcterms:created>
                  <rdf:Description>
                    <dcterms:W3CDTF>2013-07-31T12:52:30Z</dcterms:W3CDTF>
                  </rdf:Description>
                </dcterms:created>
              </rdf:Description>
            </rdf:RDF>
          </COPASI>
        </annotation>
      </species>
    </listOfSpecies>
    <listOfParameters>
      <parameter metaid="COPASI14" id="L" name="L" value="0" constant="true">
        <notes>
          <body xmlns="http://www.w3.org/1999/xhtml">
            <pre>Extracelular ligand (alpha-factor) concentrarion in nM.</pre>
          </body>
        </notes>
        <annotation>
          <COPASI xmlns="http://www.copasi.org/static/sbml">
            <rdf:RDF xmlns:dcterms="http://purl.org/dc/terms/" xmlns:rdf="http://www.w3.org/1999/02/22-rdf-syntax-ns#">
              <rdf:Description rdf:about="#COPASI14">
                <dcterms:created>
                  <rdf:Description>
                    <dcterms:W3CDTF>2013-10-09T14:44:50Z</dcterms:W3CDTF>
                  </rdf:Description>
                </dcterms:created>
              </rdf:Description>
            </rdf:RDF>
          </COPASI>
        </annotation>
      </parameter>
      <parameter metaid="COPASI15" id="K_d_L_R" name="K_d_L·R" value="5.6" constant="true">
        <notes>
          <body xmlns="http://www.w3.org/1999/xhtml">
            <pre>Kd of alpha-factor with Ste2, expressed in nM.
Average of the values in the follwing publications. PMID 15491163, PMID 2839507, PMID 3023832, PMID 9819407, PMID 9182592, PMID 10866688, PMID 8524302, PMID 11495900, PMID 8385135</pre>
          </body>
        </notes>
        <annotation>
          <COPASI xmlns="http://www.copasi.org/static/sbml">
            <rdf:RDF xmlns:dcterms="http://purl.org/dc/terms/" xmlns:rdf="http://www.w3.org/1999/02/22-rdf-syntax-ns#">
              <rdf:Description rdf:about="#COPASI15">
                <dcterms:created>
                  <rdf:Description>
                    <dcterms:W3CDTF>2013-10-09T14:45:55Z</dcterms:W3CDTF>
                  </rdf:Description>
                </dcterms:created>
              </rdf:Description>
            </rdf:RDF>
          </COPASI>
        </annotation>
      </parameter>
      <parameter metaid="COPASI16" id="lambda" name="lambda" value="1" constant="true">
        <notes>
          <body xmlns="http://www.w3.org/1999/xhtml">
            <pre>Adimensional parameter used to code the micro-reversibility restrictions. 
lambda=K_d_L.RG/K_d_L.R</pre>
          </body>
        </notes>
        <annotation>
          <COPASI xmlns="http://www.copasi.org/static/sbml">
            <rdf:RDF xmlns:dcterms="http://purl.org/dc/terms/" xmlns:rdf="http://www.w3.org/1999/02/22-rdf-syntax-ns#">
              <rdf:Description rdf:about="#COPASI16">
                <dcterms:created>
                  <rdf:Description>
                    <dcterms:W3CDTF>2013-10-09T14:47:50Z</dcterms:W3CDTF>
                  </rdf:Description>
                </dcterms:created>
              </rdf:Description>
            </rdf:RDF>
          </COPASI>
        </annotation>
      </parameter>
      <parameter metaid="COPASI17" id="lambda_t" name="lambda_t" value="1" constant="true">
        <notes>
          <body xmlns="http://www.w3.org/1999/xhtml">
            <pre>Adimensional parameter used to code the micro-reversibility restrictions. 
lambda_t=K_d_L.RGt/K_d_L.R</pre>
          </body>
        </notes>
        <annotation>
          <COPASI xmlns="http://www.copasi.org/static/sbml">
            <rdf:RDF xmlns:dcterms="http://purl.org/dc/terms/" xmlns:rdf="http://www.w3.org/1999/02/22-rdf-syntax-ns#">
              <rdf:Description rdf:about="#COPASI17">
                <dcterms:created>
                  <rdf:Description>
                    <dcterms:W3CDTF>2013-10-09T14:49:27Z</dcterms:W3CDTF>
                  </rdf:Description>
                </dcterms:created>
              </rdf:Description>
            </rdf:RDF>
          </COPASI>
        </annotation>
      </parameter>
      <parameter metaid="COPASI18" id="lambda_d" name="lambda_d" value="1" constant="true">
        <notes>
          <body xmlns="http://www.w3.org/1999/xhtml">
            <pre>Adimensional parameter used to code the micro-reversibility restrictions. 
lambda_d=K_d_L.RGd/K_d_L.R</pre>
          </body>
        </notes>
        <annotation>
          <COPASI xmlns="http://www.copasi.org/static/sbml">
            <rdf:RDF xmlns:dcterms="http://purl.org/dc/terms/" xmlns:rdf="http://www.w3.org/1999/02/22-rdf-syntax-ns#">
              <rdf:Description rdf:about="#COPASI18">
                <dcterms:created>
                  <rdf:Description>
                    <dcterms:W3CDTF>2013-10-09T14:50:28Z</dcterms:W3CDTF>
                  </rdf:Description>
                </dcterms:created>
              </rdf:Description>
            </rdf:RDF>
          </COPASI>
        </annotation>
      </parameter>
      <parameter metaid="COPASI19" id="K_d_R_G" name="K_d_R·G" value="36" constant="true">
        <notes>
          <body xmlns="http://www.w3.org/1999/xhtml">
            <pre>Dissociation constant (Kd) between Galpha and Ste2, expressed in nM. Geometrical average of values reported in Alves et al. 2005 for transducin (Gt) and rhodopsin, and values reported in Alves et al. 2003 for the human delta-opioid receptor and Galpha_0, Galpha_i1, Galpha_i2, Galpha_i3.</pre>
          </body>
        </notes>
        <annotation>
          <COPASI xmlns="http://www.copasi.org/static/sbml">
            <rdf:RDF xmlns:dcterms="http://purl.org/dc/terms/" xmlns:rdf="http://www.w3.org/1999/02/22-rdf-syntax-ns#">
              <rdf:Description rdf:about="#COPASI19">
                <dcterms:created>
                  <rdf:Description>
                    <dcterms:W3CDTF>2013-10-09T14:52:05Z</dcterms:W3CDTF>
                  </rdf:Description>
                </dcterms:created>
              </rdf:Description>
            </rdf:RDF>
          </COPASI>
        </annotation>
      </parameter>
      <parameter metaid="COPASI20" id="eta" name="eta" value="1" constant="true">
        <notes>
          <body xmlns="http://www.w3.org/1999/xhtml">
            <pre>Ratio of Kds of receptor binding to GαGTP over heterotrimeric G protein.
Assumed to be 1 by symmetry assumptions. 

Adimensional parameter used to code the micro-reversibility restrictions. 
eta=K_d_R.Gt/K_d_R.G</pre>
          </body>
        </notes>
        <annotation>
          <COPASI xmlns="http://www.copasi.org/static/sbml">
            <rdf:RDF xmlns:dcterms="http://purl.org/dc/terms/" xmlns:rdf="http://www.w3.org/1999/02/22-rdf-syntax-ns#">
              <rdf:Description rdf:about="#COPASI20">
                <dcterms:created>
                  <rdf:Description>
                    <dcterms:W3CDTF>2013-10-09T14:53:33Z</dcterms:W3CDTF>
                  </rdf:Description>
                </dcterms:created>
              </rdf:Description>
            </rdf:RDF>
          </COPASI>
        </annotation>
      </parameter>
      <parameter metaid="COPASI21" id="rho" name="rho" value="1" constant="true">
        <notes>
          <body xmlns="http://www.w3.org/1999/xhtml">
            <pre>Adimensional parameter used to code the micro-reversibility restrictions. 
rho=K_d_R.Gd/K_d_R.G</pre>
          </body>
        </notes>
        <annotation>
          <COPASI xmlns="http://www.copasi.org/static/sbml">
            <rdf:RDF xmlns:dcterms="http://purl.org/dc/terms/" xmlns:rdf="http://www.w3.org/1999/02/22-rdf-syntax-ns#">
              <rdf:Description rdf:about="#COPASI21">
                <dcterms:created>
                  <rdf:Description>
                    <dcterms:W3CDTF>2013-10-09T14:55:19Z</dcterms:W3CDTF>
                  </rdf:Description>
                </dcterms:created>
              </rdf:Description>
            </rdf:RDF>
          </COPASI>
        </annotation>
      </parameter>
      <parameter metaid="COPASI22" id="k_Ef_G" name="k_Ef_G" value="0.00062" constant="false">
        <notes>
          <body xmlns="http://www.w3.org/1999/xhtml">
            <pre>Exchange reaction rate for uncoupled heterotrimeric G protein
set to k_Ef_Gd by symmetry assumptions.</pre>
          </body>
        </notes>
        <annotation>
          <COPASI xmlns="http://www.copasi.org/static/sbml">
            <rdf:RDF xmlns:dcterms="http://purl.org/dc/terms/" xmlns:rdf="http://www.w3.org/1999/02/22-rdf-syntax-ns#">
              <rdf:Description rdf:about="#COPASI22">
                <dcterms:created>
                  <rdf:Description>
                    <dcterms:W3CDTF>2013-10-09T15:03:18Z</dcterms:W3CDTF>
                  </rdf:Description>
                </dcterms:created>
              </rdf:Description>
            </rdf:RDF>
          </COPASI>
        </annotation>
      </parameter>
      <parameter metaid="COPASI23" id="k_Hf_Gt" name="k_Hf_Gt" value="0.002" constant="true">
        <notes>
          <body xmlns="http://www.w3.org/1999/xhtml">
            <pre>Hydrolysis rate of GTP in GaGTP uncoupled from receptor. 
Average of rates reported in Yi et al. 2003 and Apanovitch en el. 1998.</pre>
          </body>
        </notes>
        <annotation>
          <COPASI xmlns="http://www.copasi.org/static/sbml">
            <rdf:RDF xmlns:dcterms="http://purl.org/dc/terms/" xmlns:rdf="http://www.w3.org/1999/02/22-rdf-syntax-ns#">
              <rdf:Description rdf:about="#COPASI23">
                <dcterms:created>
                  <rdf:Description>
                    <dcterms:W3CDTF>2013-10-09T15:05:17Z</dcterms:W3CDTF>
                  </rdf:Description>
                </dcterms:created>
              </rdf:Description>
            </rdf:RDF>
          </COPASI>
        </annotation>
      </parameter>
      <parameter metaid="COPASI24" id="k_Af_Gd" name="k_Af_Gd" value="0.2158" constant="false">
        <notes>
          <body xmlns="http://www.w3.org/1999/xhtml">
            <pre>reassociation rate of uncoupled GαGDP (uncoupled) to Gβγ 
Estimated in this work such that Gtot * k_Af_Gd = 1000 * k_Hf_RGt. This ensures that the hydrolysis of GTP and not the reassociation with Gbg is the limiting step in the inactivation of the system. 
Estimated to be k_Af_Gd=1000*(0.11s-1)/(860nM)= 0.13 nM-1 s-1</pre>
          </body>
        </notes>
        <annotation>
          <COPASI xmlns="http://www.copasi.org/static/sbml">
            <rdf:RDF xmlns:dcterms="http://purl.org/dc/terms/" xmlns:rdf="http://www.w3.org/1999/02/22-rdf-syntax-ns#">
              <rdf:Description rdf:about="#COPASI24">
                <dcterms:created>
                  <rdf:Description>
                    <dcterms:W3CDTF>2013-10-09T15:06:15Z</dcterms:W3CDTF>
                  </rdf:Description>
                </dcterms:created>
              </rdf:Description>
            </rdf:RDF>
          </COPASI>
        </annotation>
      </parameter>
      <parameter metaid="COPASI25" id="k_Ef_RG" name="k_Ef_RG" value="0.00062" constant="true">
        <notes>
          <body xmlns="http://www.w3.org/1999/xhtml">
            <pre>Nucleotide exchange reaction rate for heterotrimeric G protein coupled to unoccupied receptor.
Set to k_Ef_RGd by symmetry assumption.</pre>
          </body>
        </notes>
        <annotation>
          <COPASI xmlns="http://www.copasi.org/static/sbml">
            <rdf:RDF xmlns:dcterms="http://purl.org/dc/terms/" xmlns:rdf="http://www.w3.org/1999/02/22-rdf-syntax-ns#">
              <rdf:Description rdf:about="#COPASI25">
                <dcterms:created>
                  <rdf:Description>
                    <dcterms:W3CDTF>2013-10-09T15:08:03Z</dcterms:W3CDTF>
                  </rdf:Description>
                </dcterms:created>
              </rdf:Description>
            </rdf:RDF>
          </COPASI>
        </annotation>
      </parameter>
      <parameter metaid="COPASI26" id="k_Ef_LRG" name="k_Ef_LRG" value="1.5" constant="true">
        <notes>
          <body xmlns="http://www.w3.org/1999/xhtml">
            <pre>Nucleotide exchange reaction rate for heterotrimeric G protein coupled to ligand-occupied receptor.
from Biddlecome et al. 1996 and Mukhopadhyay and Ross 1999 (PMID 8626481, PMID 10449728)</pre>
          </body>
        </notes>
        <annotation>
          <COPASI xmlns="http://www.copasi.org/static/sbml">
            <rdf:RDF xmlns:dcterms="http://purl.org/dc/terms/" xmlns:rdf="http://www.w3.org/1999/02/22-rdf-syntax-ns#">
              <rdf:Description rdf:about="#COPASI26">
                <dcterms:created>
                  <rdf:Description>
                    <dcterms:W3CDTF>2013-10-09T15:08:19Z</dcterms:W3CDTF>
                  </rdf:Description>
                </dcterms:created>
              </rdf:Description>
            </rdf:RDF>
          </COPASI>
        </annotation>
      </parameter>
      <parameter metaid="COPASI27" id="k_Hf_LRGt" name="k_Hf_LRGt" value="0.11" constant="false">
        <notes>
          <body xmlns="http://www.w3.org/1999/xhtml">
            <pre>Hydrolysis rate of GTP in GaGTP coupled to occupied receptor.
Set to k_Hf_RGt by symmetry assumptions.</pre>
          </body>
        </notes>
        <annotation>
          <COPASI xmlns="http://www.copasi.org/static/sbml">
            <rdf:RDF xmlns:dcterms="http://purl.org/dc/terms/" xmlns:rdf="http://www.w3.org/1999/02/22-rdf-syntax-ns#">
              <rdf:Description rdf:about="#COPASI27">
                <dcterms:created>
                  <rdf:Description>
                    <dcterms:W3CDTF>2013-10-09T15:08:51Z</dcterms:W3CDTF>
                  </rdf:Description>
                </dcterms:created>
              </rdf:Description>
            </rdf:RDF>
          </COPASI>
        </annotation>
      </parameter>
      <parameter metaid="COPASI28" id="k_Af_LRGd" name="k_Af_LRGd" value="0.2158" constant="false">
        <notes>
          <body xmlns="http://www.w3.org/1999/xhtml">
            <pre>reassociation rate of GαGDP (coupled to occupied R) to Gβγ, 
assumed in this work equal to k_Af_Gd by symmetry assumption</pre>
          </body>
        </notes>
        <annotation>
          <COPASI xmlns="http://www.copasi.org/static/sbml">
            <rdf:RDF xmlns:dcterms="http://purl.org/dc/terms/" xmlns:rdf="http://www.w3.org/1999/02/22-rdf-syntax-ns#">
              <rdf:Description rdf:about="#COPASI28">
                <dcterms:created>
                  <rdf:Description>
                    <dcterms:W3CDTF>2013-10-09T15:09:21Z</dcterms:W3CDTF>
                  </rdf:Description>
                </dcterms:created>
              </rdf:Description>
            </rdf:RDF>
          </COPASI>
        </annotation>
      </parameter>
      <parameter metaid="COPASI29" id="k_Hf_RGt" name="k_Hf_RGt" value="0.11" constant="true">
        <notes>
          <body xmlns="http://www.w3.org/1999/xhtml">
            <pre>Hydrolysis rate of GTP in GaGTP coupled to unoccupied receptor
Rates reported in Yi et al. 2003 for Sst2 (GAP) stimulated hydrolysis of GTP in Gpa1. 
(Note that Sst2 interacts with Ste2, see main text).</pre>
          </body>
        </notes>
        <annotation>
          <COPASI xmlns="http://www.copasi.org/static/sbml">
            <rdf:RDF xmlns:dcterms="http://purl.org/dc/terms/" xmlns:rdf="http://www.w3.org/1999/02/22-rdf-syntax-ns#">
              <rdf:Description rdf:about="#COPASI29">
                <dcterms:created>
                  <rdf:Description>
                    <dcterms:W3CDTF>2013-10-09T15:10:28Z</dcterms:W3CDTF>
                  </rdf:Description>
                </dcterms:created>
              </rdf:Description>
            </rdf:RDF>
          </COPASI>
        </annotation>
      </parameter>
      <parameter metaid="COPASI30" id="k_Af_RGd" name="k_Af_RGd" value="0.2158" constant="false">
        <notes>
          <body xmlns="http://www.w3.org/1999/xhtml">
            <pre>reassociation rate of GαGDP (coupled to unoccupied R) to Gβγ
assumed in this work equal to k_Af_Gd by symmetry assumption.</pre>
          </body>
        </notes>
        <annotation>
          <COPASI xmlns="http://www.copasi.org/static/sbml">
            <rdf:RDF xmlns:dcterms="http://purl.org/dc/terms/" xmlns:rdf="http://www.w3.org/1999/02/22-rdf-syntax-ns#">
              <rdf:Description rdf:about="#COPASI30">
                <dcterms:created>
                  <rdf:Description>
                    <dcterms:W3CDTF>2013-10-09T15:11:29Z</dcterms:W3CDTF>
                  </rdf:Description>
                </dcterms:created>
              </rdf:Description>
            </rdf:RDF>
          </COPASI>
        </annotation>
      </parameter>
      <parameter metaid="COPASI31" id="Rtot" name="Rtot" value="3308" constant="true">
        <notes>
          <body xmlns="http://www.w3.org/1999/xhtml">
            <pre>total amount of receptor molecules</pre>
          </body>
        </notes>
        <annotation>
          <COPASI xmlns="http://www.copasi.org/static/sbml">
            <rdf:RDF xmlns:dcterms="http://purl.org/dc/terms/" xmlns:rdf="http://www.w3.org/1999/02/22-rdf-syntax-ns#">
              <rdf:Description rdf:about="#COPASI31">
                <dcterms:created>
                  <rdf:Description>
                    <dcterms:W3CDTF>2013-10-09T15:12:41Z</dcterms:W3CDTF>
                  </rdf:Description>
                </dcterms:created>
              </rdf:Description>
            </rdf:RDF>
          </COPASI>
        </annotation>
      </parameter>
      <parameter metaid="COPASI32" id="Gtot" name="Gtot" value="2042" constant="true">
        <notes>
          <body xmlns="http://www.w3.org/1999/xhtml">
            <pre>total amount of heterotrimeric G protein</pre>
          </body>
        </notes>
        <annotation>
          <COPASI xmlns="http://www.copasi.org/static/sbml">
            <rdf:RDF xmlns:dcterms="http://purl.org/dc/terms/" xmlns:rdf="http://www.w3.org/1999/02/22-rdf-syntax-ns#">
              <rdf:Description rdf:about="#COPASI32">
                <dcterms:created>
                  <rdf:Description>
                    <dcterms:W3CDTF>2013-10-09T15:12:56Z</dcterms:W3CDTF>
                  </rdf:Description>
                </dcterms:created>
              </rdf:Description>
            </rdf:RDF>
          </COPASI>
        </annotation>
      </parameter>
      <parameter metaid="COPASI33" id="k_on_L_R" name="k_on_L·R" value="0" constant="false">
        <notes>
          <body xmlns="http://www.w3.org/1999/xhtml">
            <pre>on-rate between ligand and uncoupled receptor.
Value calculated from the correspondent dissociacion constant (K_d), off-rate (k_off), the extracelular ligand concentration [L] and adimensional parameters denoted by greek letters, used to code the micro-reversibility restrictions.</pre>
          </body>
        </notes>
        <annotation>
          <COPASI xmlns="http://www.copasi.org/static/sbml">
            <rdf:RDF xmlns:dcterms="http://purl.org/dc/terms/" xmlns:rdf="http://www.w3.org/1999/02/22-rdf-syntax-ns#">
              <rdf:Description rdf:about="#COPASI33">
                <dcterms:created>
                  <rdf:Description>
                    <dcterms:W3CDTF>2013-10-09T15:22:09Z</dcterms:W3CDTF>
                  </rdf:Description>
                </dcterms:created>
              </rdf:Description>
            </rdf:RDF>
          </COPASI>
        </annotation>
      </parameter>
      <parameter metaid="COPASI34" id="k_off_L_R" name="k_off_L·R" value="0.001" constant="true">
        <notes>
          <body xmlns="http://www.w3.org/1999/xhtml">
            <pre>off-rate between the ligand (alpha-factor mating pheromone) and uncoupled receptor (Ste2). Set to k_off_L.R=0.001 s-1. 
Reference: Bajaj et al., 2004a; Jenness et al., 1983 (PMID 6360378, PMID 15491163).</pre>
          </body>
        </notes>
        <annotation>
          <COPASI xmlns="http://www.copasi.org/static/sbml">
            <rdf:RDF xmlns:dcterms="http://purl.org/dc/terms/" xmlns:rdf="http://www.w3.org/1999/02/22-rdf-syntax-ns#">
              <rdf:Description rdf:about="#COPASI34">
                <dcterms:created>
                  <rdf:Description>
                    <dcterms:W3CDTF>2013-10-09T15:23:05Z</dcterms:W3CDTF>
                  </rdf:Description>
                </dcterms:created>
              </rdf:Description>
            </rdf:RDF>
          </COPASI>
        </annotation>
      </parameter>
      <parameter metaid="COPASI35" id="k_on_L_RG" name="k_on_L·RG" value="0" constant="false">
        <notes>
          <body xmlns="http://www.w3.org/1999/xhtml">
            <pre>on-rate between ligand and receptor coupled to heterotrimeric G protein.
Value calculated from the correspondent dissociacion constant (K_d), off-rate (k_off), the extracelular ligand concentration [L] and adimensional parameters denoted by greek letters, used to code the micro-reversibility restrictions.</pre>
          </body>
        </notes>
        <annotation>
          <COPASI xmlns="http://www.copasi.org/static/sbml">
            <rdf:RDF xmlns:dcterms="http://purl.org/dc/terms/" xmlns:rdf="http://www.w3.org/1999/02/22-rdf-syntax-ns#">
              <rdf:Description rdf:about="#COPASI35">
                <dcterms:created>
                  <rdf:Description>
                    <dcterms:W3CDTF>2013-10-09T15:23:44Z</dcterms:W3CDTF>
                  </rdf:Description>
                </dcterms:created>
              </rdf:Description>
            </rdf:RDF>
          </COPASI>
        </annotation>
      </parameter>
      <parameter metaid="COPASI36" id="k_off_L_RG" name="k_off_L·RG" value="0.001" constant="false">
        <notes>
          <body xmlns="http://www.w3.org/1999/xhtml">
            <pre>off-rate between the ligand (alpha-factor mating pheromone) and receptor (Ste2) coupled to heterotrimeric G protein. 
Set to k_off_L.R by symmetry assumptions.</pre>
          </body>
        </notes>
        <annotation>
          <COPASI xmlns="http://www.copasi.org/static/sbml">
            <rdf:RDF xmlns:dcterms="http://purl.org/dc/terms/" xmlns:rdf="http://www.w3.org/1999/02/22-rdf-syntax-ns#">
              <rdf:Description rdf:about="#COPASI36">
                <dcterms:created>
                  <rdf:Description>
                    <dcterms:W3CDTF>2013-10-09T15:25:23Z</dcterms:W3CDTF>
                  </rdf:Description>
                </dcterms:created>
              </rdf:Description>
            </rdf:RDF>
          </COPASI>
        </annotation>
      </parameter>
      <parameter metaid="COPASI37" id="k_on_L_RGt" name="k_on_L·RGt" value="0" constant="false">
        <notes>
          <body xmlns="http://www.w3.org/1999/xhtml">
            <pre>on-rate between ligand and receptor coupled to GalphaGTP.
Value calculated from the correspondent dissociacion constant (K_d), off-rate (k_off), the extracelular ligand concentration [L] and adimensional parameters denoted by greek letters, used to code the micro-reversibility restrictions.</pre>
          </body>
        </notes>
        <annotation>
          <COPASI xmlns="http://www.copasi.org/static/sbml">
            <rdf:RDF xmlns:dcterms="http://purl.org/dc/terms/" xmlns:rdf="http://www.w3.org/1999/02/22-rdf-syntax-ns#">
              <rdf:Description rdf:about="#COPASI37">
                <dcterms:created>
                  <rdf:Description>
                    <dcterms:W3CDTF>2013-10-09T15:26:35Z</dcterms:W3CDTF>
                  </rdf:Description>
                </dcterms:created>
              </rdf:Description>
            </rdf:RDF>
          </COPASI>
        </annotation>
      </parameter>
      <parameter metaid="COPASI38" id="k_off_L_RGt" name="k_off_L·RGt" value="0.001" constant="false">
        <notes>
          <body xmlns="http://www.w3.org/1999/xhtml">
            <pre>off-rate between the ligand (alpha-factor mating pheromone) and receptor (Ste2) coupled to GalphaGTP. 
Set to k_off_L.R by symmetry assumptions.</pre>
          </body>
        </notes>
        <annotation>
          <COPASI xmlns="http://www.copasi.org/static/sbml">
            <rdf:RDF xmlns:dcterms="http://purl.org/dc/terms/" xmlns:rdf="http://www.w3.org/1999/02/22-rdf-syntax-ns#">
              <rdf:Description rdf:about="#COPASI38">
                <dcterms:created>
                  <rdf:Description>
                    <dcterms:W3CDTF>2013-10-09T15:27:59Z</dcterms:W3CDTF>
                  </rdf:Description>
                </dcterms:created>
              </rdf:Description>
            </rdf:RDF>
          </COPASI>
        </annotation>
      </parameter>
      <parameter metaid="COPASI39" id="k_on_L_RGd" name="k_on_L·RGd" value="0" constant="false">
        <notes>
          <body xmlns="http://www.w3.org/1999/xhtml">
            <pre>on-rate between ligand and receptor coupled to GalphaGDP.
Value calculated from the correspondent dissociacion constant (K_d), off-rate (k_off), the extracelular ligand concentration [L] and adimensional parameters denoted by greek letters, used to code the micro-reversibility restrictions.</pre>
          </body>
        </notes>
        <annotation>
          <COPASI xmlns="http://www.copasi.org/static/sbml">
            <rdf:RDF xmlns:dcterms="http://purl.org/dc/terms/" xmlns:rdf="http://www.w3.org/1999/02/22-rdf-syntax-ns#">
              <rdf:Description rdf:about="#COPASI39">
                <dcterms:created>
                  <rdf:Description>
                    <dcterms:W3CDTF>2013-10-09T15:29:05Z</dcterms:W3CDTF>
                  </rdf:Description>
                </dcterms:created>
              </rdf:Description>
            </rdf:RDF>
          </COPASI>
        </annotation>
      </parameter>
      <parameter metaid="COPASI40" id="k_off_L_RGd" name="k_off_L·RGd" value="0.001" constant="false">
        <notes>
          <body xmlns="http://www.w3.org/1999/xhtml">
            <pre>off-rate between the ligand (alpha-factor mating pheromone) and receptor (Ste2) coupled to GalphaGDP. 
Set to k_off_L.R by symmetry assumptions.</pre>
          </body>
        </notes>
        <annotation>
          <COPASI xmlns="http://www.copasi.org/static/sbml">
            <rdf:RDF xmlns:dcterms="http://purl.org/dc/terms/" xmlns:rdf="http://www.w3.org/1999/02/22-rdf-syntax-ns#">
              <rdf:Description rdf:about="#COPASI40">
                <dcterms:created>
                  <rdf:Description>
                    <dcterms:W3CDTF>2013-10-09T15:30:16Z</dcterms:W3CDTF>
                  </rdf:Description>
                </dcterms:created>
              </rdf:Description>
            </rdf:RDF>
          </COPASI>
        </annotation>
      </parameter>
      <parameter metaid="COPASI41" id="k_on_R_G" name="k_on_R·G" value="0.00461111111111111" constant="false">
        <notes>
          <body xmlns="http://www.w3.org/1999/xhtml">
            <pre>on-rate between the heterotrimeric G protein and unoccupied receptor
Value calculated from the correspondent dissociacion constant (K_d), off-rate (k_off) and adimensional paramters denoted by greek letters, used to code the micro-reversibility restrictions.</pre>
          </body>
        </notes>
        <annotation>
          <COPASI xmlns="http://www.copasi.org/static/sbml">
            <rdf:RDF xmlns:dcterms="http://purl.org/dc/terms/" xmlns:rdf="http://www.w3.org/1999/02/22-rdf-syntax-ns#">
              <rdf:Description rdf:about="#COPASI41">
                <dcterms:created>
                  <rdf:Description>
                    <dcterms:W3CDTF>2013-10-09T15:31:06Z</dcterms:W3CDTF>
                  </rdf:Description>
                </dcterms:created>
              </rdf:Description>
            </rdf:RDF>
          </COPASI>
        </annotation>
      </parameter>
      <parameter metaid="COPASI42" id="k_off_R_G" name="k_off_R·G" value="0.1" constant="true">
        <notes>
          <body xmlns="http://www.w3.org/1999/xhtml">
            <pre>off-rate of receptor-heterotrimeric G protein interaction. 	
k_off_R.G=0.09 s-1, calculated from the time constants (tau) reported for the A_A2-adenosin and beta1-adrenergic receptors disociation from Galpha_s (Hein et al. 2006).</pre>
          </body>
        </notes>
        <annotation>
          <COPASI xmlns="http://www.copasi.org/static/sbml">
            <rdf:RDF xmlns:dcterms="http://purl.org/dc/terms/" xmlns:rdf="http://www.w3.org/1999/02/22-rdf-syntax-ns#">
              <rdf:Description rdf:about="#COPASI42">
                <dcterms:created>
                  <rdf:Description>
                    <dcterms:W3CDTF>2013-10-09T15:32:23Z</dcterms:W3CDTF>
                  </rdf:Description>
                </dcterms:created>
              </rdf:Description>
            </rdf:RDF>
          </COPASI>
        </annotation>
      </parameter>
      <parameter metaid="COPASI43" id="k_on_LR_G" name="k_on_LR·G" value="0.00461111111111111" constant="false">
        <notes>
          <body xmlns="http://www.w3.org/1999/xhtml">
            <pre>on-rate between the heterotrimeric G protein and ligand-occupied receptor
Value calculated from the correspondent dissociacion constant (K_d), off-rate (k_off) and adimensional paramters denoted by greek letters, used to code the micro-reversibility restrictions.</pre>
          </body>
        </notes>
        <annotation>
          <COPASI xmlns="http://www.copasi.org/static/sbml">
            <rdf:RDF xmlns:dcterms="http://purl.org/dc/terms/" xmlns:rdf="http://www.w3.org/1999/02/22-rdf-syntax-ns#">
              <rdf:Description rdf:about="#COPASI43">
                <dcterms:created>
                  <rdf:Description>
                    <dcterms:W3CDTF>2013-10-09T15:33:08Z</dcterms:W3CDTF>
                  </rdf:Description>
                </dcterms:created>
              </rdf:Description>
            </rdf:RDF>
          </COPASI>
        </annotation>
      </parameter>
      <parameter metaid="COPASI44" id="k_off_LR_G" name="k_off_LR·G" value="0.1" constant="false">
        <notes>
          <body xmlns="http://www.w3.org/1999/xhtml">
            <pre>off-rate between the heterotrimeric G protein and ligand-occupied receptor
set to k_off_R.G by symmetry assumption</pre>
          </body>
        </notes>
        <annotation>
          <COPASI xmlns="http://www.copasi.org/static/sbml">
            <rdf:RDF xmlns:dcterms="http://purl.org/dc/terms/" xmlns:rdf="http://www.w3.org/1999/02/22-rdf-syntax-ns#">
              <rdf:Description rdf:about="#COPASI44">
                <dcterms:created>
                  <rdf:Description>
                    <dcterms:W3CDTF>2013-10-09T15:34:28Z</dcterms:W3CDTF>
                  </rdf:Description>
                </dcterms:created>
              </rdf:Description>
            </rdf:RDF>
          </COPASI>
        </annotation>
      </parameter>
      <parameter metaid="COPASI45" id="k_on_R_Gt" name="k_on_R·Gt" value="0.00461111111111111" constant="false">
        <notes>
          <body xmlns="http://www.w3.org/1999/xhtml">
            <pre>on-rate between GalphaGTP and unoccupied receptor
Value calculated from the correspondent dissociacion constant (K_d), off-rate (k_off) and adimensional paramters denoted by greek letters, used to code the micro-reversibility restrictions.</pre>
          </body>
        </notes>
        <annotation>
          <COPASI xmlns="http://www.copasi.org/static/sbml">
            <rdf:RDF xmlns:dcterms="http://purl.org/dc/terms/" xmlns:rdf="http://www.w3.org/1999/02/22-rdf-syntax-ns#">
              <rdf:Description rdf:about="#COPASI45">
                <dcterms:created>
                  <rdf:Description>
                    <dcterms:W3CDTF>2013-10-09T15:35:37Z</dcterms:W3CDTF>
                  </rdf:Description>
                </dcterms:created>
              </rdf:Description>
            </rdf:RDF>
          </COPASI>
        </annotation>
      </parameter>
      <parameter metaid="COPASI46" id="k_off_R_Gt" name="k_off_R·Gt" value="0.1" constant="false">
        <notes>
          <body xmlns="http://www.w3.org/1999/xhtml">
            <pre>off-rate between the GalphaGTP and unoccupied receptor
set to k_off_R.G by symmetry assumption</pre>
          </body>
        </notes>
        <annotation>
          <COPASI xmlns="http://www.copasi.org/static/sbml">
            <rdf:RDF xmlns:dcterms="http://purl.org/dc/terms/" xmlns:rdf="http://www.w3.org/1999/02/22-rdf-syntax-ns#">
              <rdf:Description rdf:about="#COPASI46">
                <dcterms:created>
                  <rdf:Description>
                    <dcterms:W3CDTF>2013-10-09T15:36:40Z</dcterms:W3CDTF>
                  </rdf:Description>
                </dcterms:created>
              </rdf:Description>
            </rdf:RDF>
          </COPASI>
        </annotation>
      </parameter>
      <parameter metaid="COPASI47" id="k_on_LR_Gt" name="k_on_LR·Gt" value="0.00461111111111111" constant="false">
        <notes>
          <body xmlns="http://www.w3.org/1999/xhtml">
            <pre>on-rate between GalphaGTP and ligand-occupied receptor
Value calculated from the correspondent dissociacion constant (K_d), off-rate (k_off) and adimensional paramters denoted by greek letters, used to code the micro-reversibility restrictions.</pre>
          </body>
        </notes>
        <annotation>
          <COPASI xmlns="http://www.copasi.org/static/sbml">
            <rdf:RDF xmlns:dcterms="http://purl.org/dc/terms/" xmlns:rdf="http://www.w3.org/1999/02/22-rdf-syntax-ns#">
              <rdf:Description rdf:about="#COPASI47">
                <dcterms:created>
                  <rdf:Description>
                    <dcterms:W3CDTF>2013-10-09T15:37:12Z</dcterms:W3CDTF>
                  </rdf:Description>
                </dcterms:created>
              </rdf:Description>
            </rdf:RDF>
          </COPASI>
        </annotation>
      </parameter>
      <parameter metaid="COPASI48" id="k_off_LR_Gt" name="k_off_LR·Gt" value="0.1" constant="false">
        <notes>
          <body xmlns="http://www.w3.org/1999/xhtml">
            <pre>off-rate between the GalphaGTP and ligand-occupied receptor
set to k_off_R.G by symmetry assumption</pre>
          </body>
        </notes>
        <annotation>
          <COPASI xmlns="http://www.copasi.org/static/sbml">
            <rdf:RDF xmlns:dcterms="http://purl.org/dc/terms/" xmlns:rdf="http://www.w3.org/1999/02/22-rdf-syntax-ns#">
              <rdf:Description rdf:about="#COPASI48">
                <dcterms:created>
                  <rdf:Description>
                    <dcterms:W3CDTF>2013-10-09T15:38:34Z</dcterms:W3CDTF>
                  </rdf:Description>
                </dcterms:created>
              </rdf:Description>
            </rdf:RDF>
          </COPASI>
        </annotation>
      </parameter>
      <parameter metaid="COPASI49" id="k_on_R_Gd" name="k_on_R·Gd" value="0.00461111111111111" constant="false">
        <notes>
          <body xmlns="http://www.w3.org/1999/xhtml">
            <pre>on-rate between GalphaGDP and unoccupied receptor
Value calculated from the correspondent dissociacion constant (K_d), off-rate (k_off) and adimensional paramters denoted by greek letters, used to code the micro-reversibility restrictions.</pre>
          </body>
        </notes>
        <annotation>
          <COPASI xmlns="http://www.copasi.org/static/sbml">
            <rdf:RDF xmlns:dcterms="http://purl.org/dc/terms/" xmlns:rdf="http://www.w3.org/1999/02/22-rdf-syntax-ns#">
              <rdf:Description rdf:about="#COPASI49">
                <dcterms:created>
                  <rdf:Description>
                    <dcterms:W3CDTF>2013-10-09T15:39:37Z</dcterms:W3CDTF>
                  </rdf:Description>
                </dcterms:created>
              </rdf:Description>
            </rdf:RDF>
          </COPASI>
        </annotation>
      </parameter>
      <parameter metaid="COPASI50" id="k_off_R_Gd" name="k_off_R·Gd" value="0.1" constant="false">
        <notes>
          <body xmlns="http://www.w3.org/1999/xhtml">
            <pre>off-rate between the GalphaGDP and unoccupied receptor
set to k_off_R.G by symmetry assumption</pre>
          </body>
        </notes>
        <annotation>
          <COPASI xmlns="http://www.copasi.org/static/sbml">
            <rdf:RDF xmlns:dcterms="http://purl.org/dc/terms/" xmlns:rdf="http://www.w3.org/1999/02/22-rdf-syntax-ns#">
              <rdf:Description rdf:about="#COPASI50">
                <dcterms:created>
                  <rdf:Description>
                    <dcterms:W3CDTF>2013-10-09T15:40:48Z</dcterms:W3CDTF>
                  </rdf:Description>
                </dcterms:created>
              </rdf:Description>
            </rdf:RDF>
          </COPASI>
        </annotation>
      </parameter>
      <parameter metaid="COPASI51" id="k_on_LR_Gd" name="k_on_LR·Gd" value="0.00461111111111111" constant="false">
        <notes>
          <body xmlns="http://www.w3.org/1999/xhtml">
            <pre>on-rate between GalphaGDP and ligand-occupied receptor
Value calculated from the correspondent dissociacion constant (K_d), off-rate (k_off) and adimensional paramters denoted by greek letters, used to code the micro-reversibility restrictions.</pre>
          </body>
        </notes>
        <annotation>
          <COPASI xmlns="http://www.copasi.org/static/sbml">
            <rdf:RDF xmlns:dcterms="http://purl.org/dc/terms/" xmlns:rdf="http://www.w3.org/1999/02/22-rdf-syntax-ns#">
              <rdf:Description rdf:about="#COPASI51">
                <dcterms:created>
                  <rdf:Description>
                    <dcterms:W3CDTF>2013-10-09T15:41:17Z</dcterms:W3CDTF>
                  </rdf:Description>
                </dcterms:created>
              </rdf:Description>
            </rdf:RDF>
          </COPASI>
        </annotation>
      </parameter>
      <parameter metaid="COPASI52" id="k_off_LR_Gd" name="k_off_LR·Gd" value="0.1" constant="false">
        <notes>
          <body xmlns="http://www.w3.org/1999/xhtml">
            <pre>off-rate between the GalphaGDP and ligand-occupied receptor
set to k_off_R.G by symmetry assumption</pre>
          </body>
        </notes>
        <annotation>
          <COPASI xmlns="http://www.copasi.org/static/sbml">
            <rdf:RDF xmlns:dcterms="http://purl.org/dc/terms/" xmlns:rdf="http://www.w3.org/1999/02/22-rdf-syntax-ns#">
              <rdf:Description rdf:about="#COPASI52">
                <dcterms:created>
                  <rdf:Description>
                    <dcterms:W3CDTF>2013-10-09T15:43:03Z</dcterms:W3CDTF>
                  </rdf:Description>
                </dcterms:created>
              </rdf:Description>
            </rdf:RDF>
          </COPASI>
        </annotation>
      </parameter>
      <parameter metaid="COPASI53" id="k_Ar_Gd" name="k_Ar_Gd" value="0.0013" constant="false">
        <notes>
          <body xmlns="http://www.w3.org/1999/xhtml">
            <pre>dissociation rate of uncoupled GαGDP (uncoupled) from Gβγ.</pre>
          </body>
        </notes>
        <annotation>
          <COPASI xmlns="http://www.copasi.org/static/sbml">
            <rdf:RDF xmlns:dcterms="http://purl.org/dc/terms/" xmlns:rdf="http://www.w3.org/1999/02/22-rdf-syntax-ns#">
              <rdf:Description rdf:about="#COPASI53">
                <dcterms:created>
                  <rdf:Description>
                    <dcterms:W3CDTF>2013-10-09T15:47:04Z</dcterms:W3CDTF>
                  </rdf:Description>
                </dcterms:created>
              </rdf:Description>
            </rdf:RDF>
          </COPASI>
        </annotation>
      </parameter>
      <parameter metaid="COPASI54" id="k_Ar_RGd" name="k_Ar_RGd" value="0.0013" constant="false">
        <notes>
          <body xmlns="http://www.w3.org/1999/xhtml">
            <pre>dissociation rate of uncoupled GαGDP (coupled to unoccupied receptor) from Gβγ.</pre>
          </body>
        </notes>
        <annotation>
          <COPASI xmlns="http://www.copasi.org/static/sbml">
            <rdf:RDF xmlns:dcterms="http://purl.org/dc/terms/" xmlns:rdf="http://www.w3.org/1999/02/22-rdf-syntax-ns#">
              <rdf:Description rdf:about="#COPASI54">
                <dcterms:created>
                  <rdf:Description>
                    <dcterms:W3CDTF>2013-10-09T15:49:29Z</dcterms:W3CDTF>
                  </rdf:Description>
                </dcterms:created>
              </rdf:Description>
            </rdf:RDF>
          </COPASI>
        </annotation>
      </parameter>
      <parameter metaid="COPASI55" id="k_Ar_LRGd" name="k_Ar_LRGd" value="0.0013" constant="false">
        <notes>
          <body xmlns="http://www.w3.org/1999/xhtml">
            <pre>dissociation rate of uncoupled GαGDP (coupled to occupied receptor) from Gβγ.</pre>
          </body>
        </notes>
        <annotation>
          <COPASI xmlns="http://www.copasi.org/static/sbml">
            <rdf:RDF xmlns:dcterms="http://purl.org/dc/terms/" xmlns:rdf="http://www.w3.org/1999/02/22-rdf-syntax-ns#">
              <rdf:Description rdf:about="#COPASI55">
                <dcterms:created>
                  <rdf:Description>
                    <dcterms:W3CDTF>2013-10-09T15:51:21Z</dcterms:W3CDTF>
                  </rdf:Description>
                </dcterms:created>
              </rdf:Description>
            </rdf:RDF>
          </COPASI>
        </annotation>
      </parameter>
      <parameter metaid="COPASI56" id="tot_LR" name="tot_LR" value="0" constant="false">
        <notes>
          <body xmlns="http://www.w3.org/1999/xhtml">
            <pre>variable representing total amount occupied receptor at a given time.</pre>
          </body>
        </notes>
        <annotation>
          <COPASI xmlns="http://www.copasi.org/static/sbml">
            <rdf:RDF xmlns:dcterms="http://purl.org/dc/terms/" xmlns:rdf="http://www.w3.org/1999/02/22-rdf-syntax-ns#">
              <rdf:Description rdf:about="#COPASI56">
                <dcterms:created>
                  <rdf:Description>
                    <dcterms:W3CDTF>2013-10-10T11:11:57Z</dcterms:W3CDTF>
                  </rdf:Description>
                </dcterms:created>
              </rdf:Description>
            </rdf:RDF>
          </COPASI>
        </annotation>
      </parameter>
      <parameter metaid="COPASI57" id="tot_RG" name="tot_RG" value="0" constant="false">
        <notes>
          <body xmlns="http://www.w3.org/1999/xhtml">
            <pre>variable representing total amount of receptor-Galpha complex</pre>
          </body>
        </notes>
        <annotation>
          <COPASI xmlns="http://www.copasi.org/static/sbml">
            <rdf:RDF xmlns:dcterms="http://purl.org/dc/terms/" xmlns:rdf="http://www.w3.org/1999/02/22-rdf-syntax-ns#">
              <rdf:Description rdf:about="#COPASI57">
                <dcterms:created>
                  <rdf:Description>
                    <dcterms:W3CDTF>2013-10-10T11:13:45Z</dcterms:W3CDTF>
                  </rdf:Description>
                </dcterms:created>
              </rdf:Description>
            </rdf:RDF>
          </COPASI>
        </annotation>
      </parameter>
      <parameter metaid="COPASI58" id="tot_G" name="tot_G" value="520.918367346939" constant="false">
        <notes>
          <body xmlns="http://www.w3.org/1999/xhtml">
            <pre>variable representing total amount of heteromtrimeric G protein at a given time.</pre>
          </body>
        </notes>
        <annotation>
          <COPASI xmlns="http://www.copasi.org/static/sbml">
            <rdf:RDF xmlns:dcterms="http://purl.org/dc/terms/" xmlns:rdf="http://www.w3.org/1999/02/22-rdf-syntax-ns#">
              <rdf:Description rdf:about="#COPASI58">
                <dcterms:created>
                  <rdf:Description>
                    <dcterms:W3CDTF>2013-10-10T11:16:00Z</dcterms:W3CDTF>
                  </rdf:Description>
                </dcterms:created>
              </rdf:Description>
            </rdf:RDF>
          </COPASI>
        </annotation>
      </parameter>
      <parameter metaid="COPASI59" id="tot_Gd" name="tot_Gd" value="0" constant="false">
        <notes>
          <body xmlns="http://www.w3.org/1999/xhtml">
            <pre>variable representing total amount of  GaGDP at a given time.</pre>
          </body>
        </notes>
        <annotation>
          <COPASI xmlns="http://www.copasi.org/static/sbml">
            <rdf:RDF xmlns:dcterms="http://purl.org/dc/terms/" xmlns:rdf="http://www.w3.org/1999/02/22-rdf-syntax-ns#">
              <rdf:Description rdf:about="#COPASI59">
                <dcterms:created>
                  <rdf:Description>
                    <dcterms:W3CDTF>2013-10-10T11:16:57Z</dcterms:W3CDTF>
                  </rdf:Description>
                </dcterms:created>
              </rdf:Description>
            </rdf:RDF>
          </COPASI>
        </annotation>
      </parameter>
      <parameter metaid="COPASI60" id="tot_Gt" name="tot_Gt" value="0" constant="false">
        <notes>
          <body xmlns="http://www.w3.org/1999/xhtml">
            <pre>variable representing total amount of  GaGTP at a given time.</pre>
          </body>
        </notes>
        <annotation>
          <COPASI xmlns="http://www.copasi.org/static/sbml">
            <rdf:RDF xmlns:dcterms="http://purl.org/dc/terms/" xmlns:rdf="http://www.w3.org/1999/02/22-rdf-syntax-ns#">
              <rdf:Description rdf:about="#COPASI60">
                <dcterms:created>
                  <rdf:Description>
                    <dcterms:W3CDTF>2013-10-10T11:17:45Z</dcterms:W3CDTF>
                  </rdf:Description>
                </dcterms:created>
              </rdf:Description>
            </rdf:RDF>
          </COPASI>
        </annotation>
      </parameter>
      <parameter metaid="COPASI61" id="k_Ef_Gd" name="k_Ef_Gd" value="0.00062" constant="true">
        <notes>
          <body xmlns="http://www.w3.org/1999/xhtml">
            <pre>exchange reaction rate for GaGDP (Gpa1) uncoupled from receptor
k_Ef_G=0.00062 s-1
reference: Apanovitch et al. 1998 (PMID 9537998)</pre>
          </body>
        </notes>
        <annotation>
          <COPASI xmlns="http://www.copasi.org/static/sbml">
            <rdf:RDF xmlns:dcterms="http://purl.org/dc/terms/" xmlns:rdf="http://www.w3.org/1999/02/22-rdf-syntax-ns#">
              <rdf:Description rdf:about="#COPASI61">
                <dcterms:created>
                  <rdf:Description>
                    <dcterms:W3CDTF>2013-10-15T11:28:39Z</dcterms:W3CDTF>
                  </rdf:Description>
                </dcterms:created>
              </rdf:Description>
            </rdf:RDF>
          </COPASI>
        </annotation>
      </parameter>
      <parameter metaid="COPASI62" id="k_Ef_RGd" name="k_Ef_RGd" value="0.00062" constant="false">
        <notes>
          <body xmlns="http://www.w3.org/1999/xhtml">
            <pre>Nucleotide exchange reaction rate for GalphaGDP coupled to unoccupied receptor.
Estimated as k_Ef_Gd by in this work (See supplementary materials).</pre>
          </body>
        </notes>
        <annotation>
          <COPASI xmlns="http://www.copasi.org/static/sbml">
            <rdf:RDF xmlns:dcterms="http://purl.org/dc/terms/" xmlns:rdf="http://www.w3.org/1999/02/22-rdf-syntax-ns#">
              <rdf:Description rdf:about="#COPASI62">
                <dcterms:created>
                  <rdf:Description>
                    <dcterms:W3CDTF>2013-10-15T11:29:39Z</dcterms:W3CDTF>
                  </rdf:Description>
                </dcterms:created>
              </rdf:Description>
            </rdf:RDF>
          </COPASI>
        </annotation>
      </parameter>
      <parameter metaid="COPASI63" id="k_Ef_LRGd" name="k_Ef_LRGd" value="1.5" constant="false">
        <notes>
          <body xmlns="http://www.w3.org/1999/xhtml">
            <pre>Nucleotide exchange reaction rate for GaGDP coupled to ligand-occupied receptor.
set to k_Ef_LRG by symmetry assumptions</pre>
          </body>
        </notes>
        <annotation>
          <COPASI xmlns="http://www.copasi.org/static/sbml">
            <rdf:RDF xmlns:dcterms="http://purl.org/dc/terms/" xmlns:rdf="http://www.w3.org/1999/02/22-rdf-syntax-ns#">
              <rdf:Description rdf:about="#COPASI63">
                <dcterms:created>
                  <rdf:Description>
                    <dcterms:W3CDTF>2013-10-15T11:30:28Z</dcterms:W3CDTF>
                  </rdf:Description>
                </dcterms:created>
              </rdf:Description>
            </rdf:RDF>
          </COPASI>
        </annotation>
      </parameter>
      <parameter metaid="COPASI64" id="K_d_Gd_Gbg" name="K_d_Gd·Gbg" value="0.01" constant="true">
        <notes>
          <body xmlns="http://www.w3.org/1999/xhtml">
            <pre>Dissociation constante between GaGDP and Gbg, expressed in nM.
Estimated based on boundaries defined by the Ste5 - Gbg dissociation constant (Bush and Colman-Lerner 2013) and the lower limit for Kd values of protein-protein interactions (Chen et al 2013). See supplementary materials for details.</pre>
          </body>
        </notes>
        <annotation>
          <COPASI xmlns="http://www.copasi.org/static/sbml">
            <rdf:RDF xmlns:dcterms="http://purl.org/dc/terms/" xmlns:rdf="http://www.w3.org/1999/02/22-rdf-syntax-ns#">
              <rdf:Description rdf:about="#COPASI64">
                <dcterms:created>
                  <rdf:Description>
                    <dcterms:W3CDTF>2015-12-16T12:10:06Z</dcterms:W3CDTF>
                  </rdf:Description>
                </dcterms:created>
              </rdf:Description>
            </rdf:RDF>
          </COPASI>
        </annotation>
      </parameter>
      <parameter id="ModelValue_47" name="Initial for k_Ef_Gd" value="0.00062">
        <annotation>
          <initialValue xmlns="http://copasi.org/initialValue" parent="k_Ef_Gd"/>
        </annotation>
      </parameter>
    </listOfParameters>
    <listOfInitialAssignments>
      <initialAssignment symbol="R">
        <math xmlns="http://www.w3.org/1998/Math/MathML">
          <apply>
            <divide/>
            <ci> Rtot </ci>
            <ci> PM </ci>
          </apply>
        </math>
      </initialAssignment>
      <initialAssignment symbol="G">
        <math xmlns="http://www.w3.org/1998/Math/MathML">
          <apply>
            <divide/>
            <ci> Gtot </ci>
            <ci> PM </ci>
          </apply>
        </math>
      </initialAssignment>
      <initialAssignment symbol="ModelValue_47">
        <math xmlns="http://www.w3.org/1998/Math/MathML">
          <ci> k_Ef_Gd </ci>
        </math>
      </initialAssignment>
    </listOfInitialAssignments>
    <listOfRules>
      <assignmentRule variable="k_off_L_RG">
        <math xmlns="http://www.w3.org/1998/Math/MathML">
          <ci> k_off_L_R </ci>
        </math>
      </assignmentRule>
      <assignmentRule variable="k_off_L_RGt">
        <math xmlns="http://www.w3.org/1998/Math/MathML">
          <ci> k_off_L_R </ci>
        </math>
      </assignmentRule>
      <assignmentRule variable="k_on_L_RGt">
        <math xmlns="http://www.w3.org/1998/Math/MathML">
          <apply>
            <times/>
            <ci> L </ci>
            <apply>
              <divide/>
              <ci> k_off_L_RGt </ci>
              <apply>
                <times/>
                <ci> lambda_t </ci>
                <ci> K_d_L_R </ci>
              </apply>
            </apply>
          </apply>
        </math>
      </assignmentRule>
      <assignmentRule variable="k_Ef_G">
        <math xmlns="http://www.w3.org/1998/Math/MathML">
          <ci> ModelValue_47 </ci>
        </math>
      </assignmentRule>
      <assignmentRule variable="k_Af_Gd">
        <math xmlns="http://www.w3.org/1998/Math/MathML">
          <apply>
            <times/>
            <cn> 1.66 </cn>
            <cn> 0.13 </cn>
          </apply>
        </math>
      </assignmentRule>
      <assignmentRule variable="k_Hf_LRGt">
        <math xmlns="http://www.w3.org/1998/Math/MathML">
          <ci> k_Hf_RGt </ci>
        </math>
      </assignmentRule>
      <assignmentRule variable="k_Af_LRGd">
        <math xmlns="http://www.w3.org/1998/Math/MathML">
          <ci> k_Af_Gd </ci>
        </math>
      </assignmentRule>
      <assignmentRule variable="k_Af_RGd">
        <math xmlns="http://www.w3.org/1998/Math/MathML">
          <ci> k_Af_Gd </ci>
        </math>
      </assignmentRule>
      <assignmentRule variable="k_on_L_R">
        <math xmlns="http://www.w3.org/1998/Math/MathML">
          <apply>
            <times/>
            <ci> L </ci>
            <apply>
              <divide/>
              <ci> k_off_L_R </ci>
              <ci> K_d_L_R </ci>
            </apply>
          </apply>
        </math>
      </assignmentRule>
      <assignmentRule variable="k_on_L_RG">
        <math xmlns="http://www.w3.org/1998/Math/MathML">
          <apply>
            <times/>
            <ci> L </ci>
            <apply>
              <divide/>
              <ci> k_off_L_RG </ci>
              <apply>
                <times/>
                <ci> lambda </ci>
                <ci> K_d_L_R </ci>
              </apply>
            </apply>
          </apply>
        </math>
      </assignmentRule>
      <assignmentRule variable="k_Ef_RGd">
        <math xmlns="http://www.w3.org/1998/Math/MathML">
          <ci> k_Ef_RG </ci>
        </math>
      </assignmentRule>
      <assignmentRule variable="k_Ef_LRGd">
        <math xmlns="http://www.w3.org/1998/Math/MathML">
          <ci> k_Ef_LRG </ci>
        </math>
      </assignmentRule>
      <assignmentRule variable="k_off_L_RGd">
        <math xmlns="http://www.w3.org/1998/Math/MathML">
          <ci> k_off_L_R </ci>
        </math>
      </assignmentRule>
      <assignmentRule variable="k_on_L_RGd">
        <math xmlns="http://www.w3.org/1998/Math/MathML">
          <apply>
            <times/>
            <ci> L </ci>
            <apply>
              <divide/>
              <ci> k_off_L_RGd </ci>
              <apply>
                <times/>
                <ci> lambda_d </ci>
                <ci> K_d_L_R </ci>
              </apply>
            </apply>
          </apply>
        </math>
      </assignmentRule>
      <assignmentRule variable="k_on_R_G">
        <math xmlns="http://www.w3.org/1998/Math/MathML">
          <apply>
            <divide/>
            <ci> k_off_R_G </ci>
            <apply>
              <divide/>
              <ci> K_d_R_G </ci>
              <cn> 1.66 </cn>
            </apply>
          </apply>
        </math>
      </assignmentRule>
      <assignmentRule variable="k_off_LR_G">
        <math xmlns="http://www.w3.org/1998/Math/MathML">
          <ci> k_off_R_G </ci>
        </math>
      </assignmentRule>
      <assignmentRule variable="k_on_LR_G">
        <math xmlns="http://www.w3.org/1998/Math/MathML">
          <apply>
            <divide/>
            <ci> k_off_LR_G </ci>
            <apply>
              <times/>
              <ci> lambda </ci>
              <apply>
                <divide/>
                <ci> K_d_R_G </ci>
                <cn> 1.66 </cn>
              </apply>
            </apply>
          </apply>
        </math>
      </assignmentRule>
      <assignmentRule variable="k_off_R_Gt">
        <math xmlns="http://www.w3.org/1998/Math/MathML">
          <ci> k_off_R_G </ci>
        </math>
      </assignmentRule>
      <assignmentRule variable="k_on_R_Gt">
        <math xmlns="http://www.w3.org/1998/Math/MathML">
          <apply>
            <divide/>
            <ci> k_off_R_Gt </ci>
            <apply>
              <times/>
              <ci> eta </ci>
              <apply>
                <divide/>
                <ci> K_d_R_G </ci>
                <cn> 1.66 </cn>
              </apply>
            </apply>
          </apply>
        </math>
      </assignmentRule>
      <assignmentRule variable="k_off_LR_Gt">
        <math xmlns="http://www.w3.org/1998/Math/MathML">
          <ci> k_off_R_G </ci>
        </math>
      </assignmentRule>
      <assignmentRule variable="k_on_LR_Gt">
        <math xmlns="http://www.w3.org/1998/Math/MathML">
          <apply>
            <divide/>
            <ci> k_off_LR_Gt </ci>
            <apply>
              <times/>
              <ci> lambda_t </ci>
              <ci> eta </ci>
              <apply>
                <divide/>
                <ci> K_d_R_G </ci>
                <cn> 1.66 </cn>
              </apply>
            </apply>
          </apply>
        </math>
      </assignmentRule>
      <assignmentRule variable="k_off_R_Gd">
        <math xmlns="http://www.w3.org/1998/Math/MathML">
          <ci> k_off_R_G </ci>
        </math>
      </assignmentRule>
      <assignmentRule variable="k_on_R_Gd">
        <math xmlns="http://www.w3.org/1998/Math/MathML">
          <apply>
            <divide/>
            <ci> k_off_R_Gd </ci>
            <apply>
              <times/>
              <ci> rho </ci>
              <apply>
                <divide/>
                <ci> K_d_R_G </ci>
                <cn> 1.66 </cn>
              </apply>
            </apply>
          </apply>
        </math>
      </assignmentRule>
      <assignmentRule variable="k_off_LR_Gd">
        <math xmlns="http://www.w3.org/1998/Math/MathML">
          <ci> k_off_R_G </ci>
        </math>
      </assignmentRule>
      <assignmentRule variable="k_on_LR_Gd">
        <math xmlns="http://www.w3.org/1998/Math/MathML">
          <apply>
            <divide/>
            <ci> k_off_LR_Gd </ci>
            <apply>
              <times/>
              <ci> lambda_d </ci>
              <ci> rho </ci>
              <apply>
                <divide/>
                <ci> K_d_R_G </ci>
                <cn> 1.66 </cn>
              </apply>
            </apply>
          </apply>
        </math>
      </assignmentRule>
      <assignmentRule variable="k_Ar_Gd">
        <math xmlns="http://www.w3.org/1998/Math/MathML">
          <apply>
            <times/>
            <apply>
              <divide/>
              <ci> k_Af_Gd </ci>
              <cn> 1.66 </cn>
            </apply>
            <ci> K_d_Gd_Gbg </ci>
          </apply>
        </math>
      </assignmentRule>
      <assignmentRule variable="k_Ar_RGd">
        <math xmlns="http://www.w3.org/1998/Math/MathML">
          <apply>
            <divide/>
            <apply>
              <times/>
              <apply>
                <divide/>
                <ci> k_Af_RGd </ci>
                <cn> 1.66 </cn>
              </apply>
              <ci> K_d_Gd_Gbg </ci>
            </apply>
            <ci> rho </ci>
          </apply>
        </math>
      </assignmentRule>
      <assignmentRule variable="k_Ar_LRGd">
        <math xmlns="http://www.w3.org/1998/Math/MathML">
          <apply>
            <divide/>
            <apply>
              <times/>
              <ci> lambda </ci>
              <apply>
                <divide/>
                <ci> k_Af_LRGd </ci>
                <cn> 1.66 </cn>
              </apply>
              <ci> K_d_Gd_Gbg </ci>
            </apply>
            <apply>
              <times/>
              <ci> lambda_d </ci>
              <ci> rho </ci>
            </apply>
          </apply>
        </math>
      </assignmentRule>
      <assignmentRule variable="tot_LR">
        <math xmlns="http://www.w3.org/1998/Math/MathML">
          <apply>
            <plus/>
            <ci> LRG </ci>
            <ci> LRGd </ci>
            <ci> LRGt </ci>
            <ci> LR </ci>
          </apply>
        </math>
      </assignmentRule>
      <assignmentRule variable="tot_RG">
        <math xmlns="http://www.w3.org/1998/Math/MathML">
          <apply>
            <plus/>
            <ci> RG </ci>
            <ci> RGd </ci>
            <ci> RGt </ci>
            <ci> LRG </ci>
            <ci> LRGd </ci>
            <ci> LRGt </ci>
          </apply>
        </math>
      </assignmentRule>
      <assignmentRule variable="tot_G">
        <math xmlns="http://www.w3.org/1998/Math/MathML">
          <apply>
            <plus/>
            <ci> G </ci>
            <ci> LRG </ci>
            <ci> RG </ci>
          </apply>
        </math>
      </assignmentRule>
      <assignmentRule variable="tot_Gd">
        <math xmlns="http://www.w3.org/1998/Math/MathML">
          <apply>
            <plus/>
            <ci> Gd </ci>
            <ci> LRGd </ci>
            <ci> RGd </ci>
          </apply>
        </math>
      </assignmentRule>
      <assignmentRule variable="tot_Gt">
        <math xmlns="http://www.w3.org/1998/Math/MathML">
          <apply>
            <plus/>
            <ci> Gt </ci>
            <ci> LRGt </ci>
            <ci> RGt </ci>
          </apply>
        </math>
      </assignmentRule>
    </listOfRules>
    <listOfReactions>
      <reaction metaid="COPASI65" id="binding_R_G" name="binding_R·G" reversible="true">
        <annotation>
          <COPASI xmlns="http://www.copasi.org/static/sbml">
            <rdf:RDF xmlns:dcterms="http://purl.org/dc/terms/" xmlns:rdf="http://www.w3.org/1999/02/22-rdf-syntax-ns#">
              <rdf:Description rdf:about="#COPASI65">
                <dcterms:created>
                  <rdf:Description>
                    <dcterms:W3CDTF>2013-07-31T13:16:38Z</dcterms:W3CDTF>
                  </rdf:Description>
                </dcterms:created>
              </rdf:Description>
            </rdf:RDF>
          </COPASI>
        </annotation>
        <listOfReactants>
          <speciesReference species="R" stoichiometry="1"/>
          <speciesReference species="G" stoichiometry="1"/>
        </listOfReactants>
        <listOfProducts>
          <speciesReference species="RG" stoichiometry="1"/>
        </listOfProducts>
        <kineticLaw>
          <math xmlns="http://www.w3.org/1998/Math/MathML">
            <apply>
              <times/>
              <ci> PM </ci>
              <apply>
                <minus/>
                <apply>
                  <times/>
                  <ci> k_on_R_G </ci>
                  <ci> R </ci>
                  <ci> G </ci>
                </apply>
                <apply>
                  <times/>
                  <ci> k_off_R_G </ci>
                  <ci> RG </ci>
                </apply>
              </apply>
            </apply>
          </math>
        </kineticLaw>
      </reaction>
      <reaction metaid="COPASI66" id="binding_L_R" name="binding_L·R" reversible="true">
        <annotation>
          <COPASI xmlns="http://www.copasi.org/static/sbml">
            <rdf:RDF xmlns:dcterms="http://purl.org/dc/terms/" xmlns:rdf="http://www.w3.org/1999/02/22-rdf-syntax-ns#">
              <rdf:Description rdf:about="#COPASI66">
                <dcterms:created>
                  <rdf:Description>
                    <dcterms:W3CDTF>2013-07-31T13:40:53Z</dcterms:W3CDTF>
                  </rdf:Description>
                </dcterms:created>
              </rdf:Description>
            </rdf:RDF>
          </COPASI>
        </annotation>
        <listOfReactants>
          <speciesReference species="R" stoichiometry="1"/>
        </listOfReactants>
        <listOfProducts>
          <speciesReference species="LR" stoichiometry="1"/>
        </listOfProducts>
        <kineticLaw>
          <math xmlns="http://www.w3.org/1998/Math/MathML">
            <apply>
              <times/>
              <ci> PM </ci>
              <apply>
                <minus/>
                <apply>
                  <times/>
                  <ci> k_on_L_R </ci>
                  <ci> R </ci>
                </apply>
                <apply>
                  <times/>
                  <ci> k_off_L_R </ci>
                  <ci> LR </ci>
                </apply>
              </apply>
            </apply>
          </math>
        </kineticLaw>
      </reaction>
      <reaction metaid="COPASI67" id="binding_R_Gt" name="binding_R·Gt" reversible="true">
        <annotation>
          <COPASI xmlns="http://www.copasi.org/static/sbml">
            <rdf:RDF xmlns:dcterms="http://purl.org/dc/terms/" xmlns:rdf="http://www.w3.org/1999/02/22-rdf-syntax-ns#">
              <rdf:Description rdf:about="#COPASI67">
                <dcterms:created>
                  <rdf:Description>
                    <dcterms:W3CDTF>2013-07-31T13:44:20Z</dcterms:W3CDTF>
                  </rdf:Description>
                </dcterms:created>
              </rdf:Description>
            </rdf:RDF>
          </COPASI>
        </annotation>
        <listOfReactants>
          <speciesReference species="R" stoichiometry="1"/>
          <speciesReference species="Gt" stoichiometry="1"/>
        </listOfReactants>
        <listOfProducts>
          <speciesReference species="RGt" stoichiometry="1"/>
        </listOfProducts>
        <kineticLaw>
          <math xmlns="http://www.w3.org/1998/Math/MathML">
            <apply>
              <times/>
              <ci> PM </ci>
              <apply>
                <minus/>
                <apply>
                  <times/>
                  <ci> k_on_R_Gt </ci>
                  <ci> R </ci>
                  <ci> Gt </ci>
                </apply>
                <apply>
                  <times/>
                  <ci> k_off_R_Gt </ci>
                  <ci> RGt </ci>
                </apply>
              </apply>
            </apply>
          </math>
        </kineticLaw>
      </reaction>
      <reaction metaid="COPASI68" id="binding_R_Gd" name="binding_R·Gd" reversible="true">
        <annotation>
          <COPASI xmlns="http://www.copasi.org/static/sbml">
            <rdf:RDF xmlns:dcterms="http://purl.org/dc/terms/" xmlns:rdf="http://www.w3.org/1999/02/22-rdf-syntax-ns#">
              <rdf:Description rdf:about="#COPASI68">
                <dcterms:created>
                  <rdf:Description>
                    <dcterms:W3CDTF>2013-07-31T13:44:55Z</dcterms:W3CDTF>
                  </rdf:Description>
                </dcterms:created>
              </rdf:Description>
            </rdf:RDF>
          </COPASI>
        </annotation>
        <listOfReactants>
          <speciesReference species="R" stoichiometry="1"/>
          <speciesReference species="Gd" stoichiometry="1"/>
        </listOfReactants>
        <listOfProducts>
          <speciesReference species="RGd" stoichiometry="1"/>
        </listOfProducts>
        <kineticLaw>
          <math xmlns="http://www.w3.org/1998/Math/MathML">
            <apply>
              <times/>
              <ci> PM </ci>
              <apply>
                <minus/>
                <apply>
                  <times/>
                  <ci> k_on_R_Gd </ci>
                  <ci> R </ci>
                  <ci> Gd </ci>
                </apply>
                <apply>
                  <times/>
                  <ci> k_off_R_Gd </ci>
                  <ci> RGd </ci>
                </apply>
              </apply>
            </apply>
          </math>
        </kineticLaw>
      </reaction>
      <reaction metaid="COPASI69" id="binding_LR_G" name="binding_LR·G" reversible="true">
        <annotation>
          <COPASI xmlns="http://www.copasi.org/static/sbml">
            <rdf:RDF xmlns:dcterms="http://purl.org/dc/terms/" xmlns:rdf="http://www.w3.org/1999/02/22-rdf-syntax-ns#">
              <rdf:Description rdf:about="#COPASI69">
                <dcterms:created>
                  <rdf:Description>
                    <dcterms:W3CDTF>2013-07-31T13:46:23Z</dcterms:W3CDTF>
                  </rdf:Description>
                </dcterms:created>
              </rdf:Description>
            </rdf:RDF>
          </COPASI>
        </annotation>
        <listOfReactants>
          <speciesReference species="LR" stoichiometry="1"/>
          <speciesReference species="G" stoichiometry="1"/>
        </listOfReactants>
        <listOfProducts>
          <speciesReference species="LRG" stoichiometry="1"/>
        </listOfProducts>
        <kineticLaw>
          <math xmlns="http://www.w3.org/1998/Math/MathML">
            <apply>
              <times/>
              <ci> PM </ci>
              <apply>
                <minus/>
                <apply>
                  <times/>
                  <ci> k_on_LR_G </ci>
                  <ci> LR </ci>
                  <ci> G </ci>
                </apply>
                <apply>
                  <times/>
                  <ci> k_off_LR_G </ci>
                  <ci> LRG </ci>
                </apply>
              </apply>
            </apply>
          </math>
        </kineticLaw>
      </reaction>
      <reaction metaid="COPASI70" id="binding_LR_Gt" name="binding_LR·Gt" reversible="true">
        <annotation>
          <COPASI xmlns="http://www.copasi.org/static/sbml">
            <rdf:RDF xmlns:dcterms="http://purl.org/dc/terms/" xmlns:rdf="http://www.w3.org/1999/02/22-rdf-syntax-ns#">
              <rdf:Description rdf:about="#COPASI70">
                <dcterms:created>
                  <rdf:Description>
                    <dcterms:W3CDTF>2013-07-31T13:46:57Z</dcterms:W3CDTF>
                  </rdf:Description>
                </dcterms:created>
              </rdf:Description>
            </rdf:RDF>
          </COPASI>
        </annotation>
        <listOfReactants>
          <speciesReference species="LR" stoichiometry="1"/>
          <speciesReference species="Gt" stoichiometry="1"/>
        </listOfReactants>
        <listOfProducts>
          <speciesReference species="LRGt" stoichiometry="1"/>
        </listOfProducts>
        <kineticLaw>
          <math xmlns="http://www.w3.org/1998/Math/MathML">
            <apply>
              <times/>
              <ci> PM </ci>
              <apply>
                <minus/>
                <apply>
                  <times/>
                  <ci> k_on_LR_Gt </ci>
                  <ci> LR </ci>
                  <ci> Gt </ci>
                </apply>
                <apply>
                  <times/>
                  <ci> k_off_LR_Gt </ci>
                  <ci> LRGt </ci>
                </apply>
              </apply>
            </apply>
          </math>
        </kineticLaw>
      </reaction>
      <reaction metaid="COPASI71" id="binding_LR_Gd" name="binding_LR·Gd" reversible="true">
        <annotation>
          <COPASI xmlns="http://www.copasi.org/static/sbml">
            <rdf:RDF xmlns:dcterms="http://purl.org/dc/terms/" xmlns:rdf="http://www.w3.org/1999/02/22-rdf-syntax-ns#">
              <rdf:Description rdf:about="#COPASI71">
                <dcterms:created>
                  <rdf:Description>
                    <dcterms:W3CDTF>2013-07-31T13:48:53Z</dcterms:W3CDTF>
                  </rdf:Description>
                </dcterms:created>
              </rdf:Description>
            </rdf:RDF>
          </COPASI>
        </annotation>
        <listOfReactants>
          <speciesReference species="LR" stoichiometry="1"/>
          <speciesReference species="Gd" stoichiometry="1"/>
        </listOfReactants>
        <listOfProducts>
          <speciesReference species="LRGd" stoichiometry="1"/>
        </listOfProducts>
        <kineticLaw>
          <math xmlns="http://www.w3.org/1998/Math/MathML">
            <apply>
              <times/>
              <ci> PM </ci>
              <apply>
                <minus/>
                <apply>
                  <times/>
                  <ci> k_on_LR_Gd </ci>
                  <ci> LR </ci>
                  <ci> Gd </ci>
                </apply>
                <apply>
                  <times/>
                  <ci> k_off_LR_Gd </ci>
                  <ci> LRGd </ci>
                </apply>
              </apply>
            </apply>
          </math>
        </kineticLaw>
      </reaction>
      <reaction metaid="COPASI72" id="binding_L_RG" name="binding_L·RG" reversible="true">
        <annotation>
          <COPASI xmlns="http://www.copasi.org/static/sbml">
            <rdf:RDF xmlns:dcterms="http://purl.org/dc/terms/" xmlns:rdf="http://www.w3.org/1999/02/22-rdf-syntax-ns#">
              <rdf:Description rdf:about="#COPASI72">
                <dcterms:created>
                  <rdf:Description>
                    <dcterms:W3CDTF>2013-07-31T13:49:43Z</dcterms:W3CDTF>
                  </rdf:Description>
                </dcterms:created>
              </rdf:Description>
            </rdf:RDF>
          </COPASI>
        </annotation>
        <listOfReactants>
          <speciesReference species="RG" stoichiometry="1"/>
        </listOfReactants>
        <listOfProducts>
          <speciesReference species="LRG" stoichiometry="1"/>
        </listOfProducts>
        <kineticLaw>
          <math xmlns="http://www.w3.org/1998/Math/MathML">
            <apply>
              <times/>
              <ci> PM </ci>
              <apply>
                <minus/>
                <apply>
                  <times/>
                  <ci> k_on_L_RG </ci>
                  <ci> RG </ci>
                </apply>
                <apply>
                  <times/>
                  <ci> k_off_L_RG </ci>
                  <ci> LRG </ci>
                </apply>
              </apply>
            </apply>
          </math>
        </kineticLaw>
      </reaction>
      <reaction metaid="COPASI73" id="binding_L_RGt" name="binding_L·RGt" reversible="true">
        <annotation>
          <COPASI xmlns="http://www.copasi.org/static/sbml">
            <rdf:RDF xmlns:dcterms="http://purl.org/dc/terms/" xmlns:rdf="http://www.w3.org/1999/02/22-rdf-syntax-ns#">
              <rdf:Description rdf:about="#COPASI73">
                <dcterms:created>
                  <rdf:Description>
                    <dcterms:W3CDTF>2013-07-31T13:53:11Z</dcterms:W3CDTF>
                  </rdf:Description>
                </dcterms:created>
              </rdf:Description>
            </rdf:RDF>
          </COPASI>
        </annotation>
        <listOfReactants>
          <speciesReference species="RGt" stoichiometry="1"/>
        </listOfReactants>
        <listOfProducts>
          <speciesReference species="LRGt" stoichiometry="1"/>
        </listOfProducts>
        <kineticLaw>
          <math xmlns="http://www.w3.org/1998/Math/MathML">
            <apply>
              <times/>
              <ci> PM </ci>
              <apply>
                <minus/>
                <apply>
                  <times/>
                  <ci> k_on_L_RGt </ci>
                  <ci> RGt </ci>
                </apply>
                <apply>
                  <times/>
                  <ci> k_off_L_RGt </ci>
                  <ci> LRGt </ci>
                </apply>
              </apply>
            </apply>
          </math>
        </kineticLaw>
      </reaction>
      <reaction metaid="COPASI74" id="exchange_G" name="exchange_G" reversible="false">
        <annotation>
          <COPASI xmlns="http://www.copasi.org/static/sbml">
            <rdf:RDF xmlns:dcterms="http://purl.org/dc/terms/" xmlns:rdf="http://www.w3.org/1999/02/22-rdf-syntax-ns#">
              <rdf:Description rdf:about="#COPASI74">
                <dcterms:created>
                  <rdf:Description>
                    <dcterms:W3CDTF>2013-07-31T13:55:40Z</dcterms:W3CDTF>
                  </rdf:Description>
                </dcterms:created>
              </rdf:Description>
            </rdf:RDF>
          </COPASI>
        </annotation>
        <listOfReactants>
          <speciesReference species="G" stoichiometry="1"/>
        </listOfReactants>
        <listOfProducts>
          <speciesReference species="Gt" stoichiometry="1"/>
          <speciesReference species="Gbg" stoichiometry="1"/>
        </listOfProducts>
        <kineticLaw>
          <math xmlns="http://www.w3.org/1998/Math/MathML">
            <apply>
              <times/>
              <ci> PM </ci>
              <ci> k_Ef_G </ci>
              <ci> G </ci>
            </apply>
          </math>
        </kineticLaw>
      </reaction>
      <reaction metaid="COPASI75" id="hydrolysis_Gt" name="hydrolysis_Gt" reversible="false">
        <annotation>
          <COPASI xmlns="http://www.copasi.org/static/sbml">
            <rdf:RDF xmlns:dcterms="http://purl.org/dc/terms/" xmlns:rdf="http://www.w3.org/1999/02/22-rdf-syntax-ns#">
              <rdf:Description rdf:about="#COPASI75">
                <dcterms:created>
                  <rdf:Description>
                    <dcterms:W3CDTF>2013-07-31T13:56:55Z</dcterms:W3CDTF>
                  </rdf:Description>
                </dcterms:created>
              </rdf:Description>
            </rdf:RDF>
          </COPASI>
        </annotation>
        <listOfReactants>
          <speciesReference species="Gt" stoichiometry="1"/>
        </listOfReactants>
        <listOfProducts>
          <speciesReference species="Gd" stoichiometry="1"/>
        </listOfProducts>
        <kineticLaw>
          <math xmlns="http://www.w3.org/1998/Math/MathML">
            <apply>
              <times/>
              <ci> PM </ci>
              <ci> k_Hf_Gt </ci>
              <ci> Gt </ci>
            </apply>
          </math>
        </kineticLaw>
      </reaction>
      <reaction metaid="COPASI76" id="association_Gd" name="association_Gd" reversible="true">
        <annotation>
          <COPASI xmlns="http://www.copasi.org/static/sbml">
            <rdf:RDF xmlns:dcterms="http://purl.org/dc/terms/" xmlns:rdf="http://www.w3.org/1999/02/22-rdf-syntax-ns#">
              <rdf:Description rdf:about="#COPASI76">
                <dcterms:created>
                  <rdf:Description>
                    <dcterms:W3CDTF>2013-07-31T13:59:07Z</dcterms:W3CDTF>
                  </rdf:Description>
                </dcterms:created>
              </rdf:Description>
            </rdf:RDF>
          </COPASI>
        </annotation>
        <listOfReactants>
          <speciesReference species="Gd" stoichiometry="1"/>
          <speciesReference species="Gbg" stoichiometry="1"/>
        </listOfReactants>
        <listOfProducts>
          <speciesReference species="G" stoichiometry="1"/>
        </listOfProducts>
        <kineticLaw>
          <math xmlns="http://www.w3.org/1998/Math/MathML">
            <apply>
              <times/>
              <ci> PM </ci>
              <apply>
                <minus/>
                <apply>
                  <times/>
                  <ci> k_Af_Gd </ci>
                  <ci> Gd </ci>
                  <ci> Gbg </ci>
                </apply>
                <apply>
                  <times/>
                  <ci> k_Ar_Gd </ci>
                  <ci> G </ci>
                </apply>
              </apply>
            </apply>
          </math>
        </kineticLaw>
      </reaction>
      <reaction metaid="COPASI77" id="exchange_RG" name="exchange_RG" reversible="false">
        <annotation>
          <COPASI xmlns="http://www.copasi.org/static/sbml">
            <rdf:RDF xmlns:dcterms="http://purl.org/dc/terms/" xmlns:rdf="http://www.w3.org/1999/02/22-rdf-syntax-ns#">
              <rdf:Description rdf:about="#COPASI77">
                <dcterms:created>
                  <rdf:Description>
                    <dcterms:W3CDTF>2013-07-31T14:01:18Z</dcterms:W3CDTF>
                  </rdf:Description>
                </dcterms:created>
              </rdf:Description>
            </rdf:RDF>
          </COPASI>
        </annotation>
        <listOfReactants>
          <speciesReference species="RG" stoichiometry="1"/>
        </listOfReactants>
        <listOfProducts>
          <speciesReference species="RGt" stoichiometry="1"/>
          <speciesReference species="Gbg" stoichiometry="1"/>
        </listOfProducts>
        <kineticLaw>
          <math xmlns="http://www.w3.org/1998/Math/MathML">
            <apply>
              <times/>
              <ci> PM </ci>
              <ci> k_Ef_RG </ci>
              <ci> RG </ci>
            </apply>
          </math>
        </kineticLaw>
      </reaction>
      <reaction metaid="COPASI78" id="exchange_LRG" name="exchange_LRG" reversible="false">
        <annotation>
          <COPASI xmlns="http://www.copasi.org/static/sbml">
            <rdf:RDF xmlns:dcterms="http://purl.org/dc/terms/" xmlns:rdf="http://www.w3.org/1999/02/22-rdf-syntax-ns#">
              <rdf:Description rdf:about="#COPASI78">
                <dcterms:created>
                  <rdf:Description>
                    <dcterms:W3CDTF>2013-07-31T14:02:26Z</dcterms:W3CDTF>
                  </rdf:Description>
                </dcterms:created>
              </rdf:Description>
            </rdf:RDF>
          </COPASI>
        </annotation>
        <listOfReactants>
          <speciesReference species="LRG" stoichiometry="1"/>
        </listOfReactants>
        <listOfProducts>
          <speciesReference species="LRGt" stoichiometry="1"/>
          <speciesReference species="Gbg" stoichiometry="1"/>
        </listOfProducts>
        <kineticLaw>
          <math xmlns="http://www.w3.org/1998/Math/MathML">
            <apply>
              <times/>
              <ci> PM </ci>
              <ci> k_Ef_LRG </ci>
              <ci> LRG </ci>
            </apply>
          </math>
        </kineticLaw>
      </reaction>
      <reaction metaid="COPASI79" id="hydrolysis_RGt" name="hydrolysis_RGt" reversible="false">
        <annotation>
          <COPASI xmlns="http://www.copasi.org/static/sbml">
            <rdf:RDF xmlns:dcterms="http://purl.org/dc/terms/" xmlns:rdf="http://www.w3.org/1999/02/22-rdf-syntax-ns#">
              <rdf:Description rdf:about="#COPASI79">
                <dcterms:created>
                  <rdf:Description>
                    <dcterms:W3CDTF>2013-07-31T14:03:31Z</dcterms:W3CDTF>
                  </rdf:Description>
                </dcterms:created>
              </rdf:Description>
            </rdf:RDF>
          </COPASI>
        </annotation>
        <listOfReactants>
          <speciesReference species="RGt" stoichiometry="1"/>
        </listOfReactants>
        <listOfProducts>
          <speciesReference species="RGd" stoichiometry="1"/>
        </listOfProducts>
        <kineticLaw>
          <math xmlns="http://www.w3.org/1998/Math/MathML">
            <apply>
              <times/>
              <ci> PM </ci>
              <ci> k_Hf_RGt </ci>
              <ci> RGt </ci>
            </apply>
          </math>
        </kineticLaw>
      </reaction>
      <reaction metaid="COPASI80" id="hydrolysis_LRGt" name="hydrolysis_LRGt" reversible="false">
        <annotation>
          <COPASI xmlns="http://www.copasi.org/static/sbml">
            <rdf:RDF xmlns:dcterms="http://purl.org/dc/terms/" xmlns:rdf="http://www.w3.org/1999/02/22-rdf-syntax-ns#">
              <rdf:Description rdf:about="#COPASI80">
                <dcterms:created>
                  <rdf:Description>
                    <dcterms:W3CDTF>2013-07-31T14:04:24Z</dcterms:W3CDTF>
                  </rdf:Description>
                </dcterms:created>
              </rdf:Description>
            </rdf:RDF>
          </COPASI>
        </annotation>
        <listOfReactants>
          <speciesReference species="LRGt" stoichiometry="1"/>
        </listOfReactants>
        <listOfProducts>
          <speciesReference species="LRGd" stoichiometry="1"/>
        </listOfProducts>
        <kineticLaw>
          <math xmlns="http://www.w3.org/1998/Math/MathML">
            <apply>
              <times/>
              <ci> PM </ci>
              <ci> k_Hf_LRGt </ci>
              <ci> LRGt </ci>
            </apply>
          </math>
        </kineticLaw>
      </reaction>
      <reaction metaid="COPASI81" id="association_RGd" name="association_RGd" reversible="true">
        <annotation>
          <COPASI xmlns="http://www.copasi.org/static/sbml">
            <rdf:RDF xmlns:dcterms="http://purl.org/dc/terms/" xmlns:rdf="http://www.w3.org/1999/02/22-rdf-syntax-ns#">
              <rdf:Description rdf:about="#COPASI81">
                <dcterms:created>
                  <rdf:Description>
                    <dcterms:W3CDTF>2013-07-31T14:06:14Z</dcterms:W3CDTF>
                  </rdf:Description>
                </dcterms:created>
              </rdf:Description>
            </rdf:RDF>
          </COPASI>
        </annotation>
        <listOfReactants>
          <speciesReference species="RGd" stoichiometry="1"/>
          <speciesReference species="Gbg" stoichiometry="1"/>
        </listOfReactants>
        <listOfProducts>
          <speciesReference species="RG" stoichiometry="1"/>
        </listOfProducts>
        <kineticLaw>
          <math xmlns="http://www.w3.org/1998/Math/MathML">
            <apply>
              <times/>
              <ci> PM </ci>
              <apply>
                <minus/>
                <apply>
                  <times/>
                  <ci> k_Af_RGd </ci>
                  <ci> RGd </ci>
                  <ci> Gbg </ci>
                </apply>
                <apply>
                  <times/>
                  <ci> k_Ar_RGd </ci>
                  <ci> RG </ci>
                </apply>
              </apply>
            </apply>
          </math>
        </kineticLaw>
      </reaction>
      <reaction metaid="COPASI82" id="association_LRGd" name="association_LRGd" reversible="true">
        <annotation>
          <COPASI xmlns="http://www.copasi.org/static/sbml">
            <rdf:RDF xmlns:dcterms="http://purl.org/dc/terms/" xmlns:rdf="http://www.w3.org/1999/02/22-rdf-syntax-ns#">
              <rdf:Description rdf:about="#COPASI82">
                <dcterms:created>
                  <rdf:Description>
                    <dcterms:W3CDTF>2013-07-31T14:07:05Z</dcterms:W3CDTF>
                  </rdf:Description>
                </dcterms:created>
              </rdf:Description>
            </rdf:RDF>
          </COPASI>
        </annotation>
        <listOfReactants>
          <speciesReference species="LRGd" stoichiometry="1"/>
          <speciesReference species="Gbg" stoichiometry="1"/>
        </listOfReactants>
        <listOfProducts>
          <speciesReference species="LRG" stoichiometry="1"/>
        </listOfProducts>
        <kineticLaw>
          <math xmlns="http://www.w3.org/1998/Math/MathML">
            <apply>
              <times/>
              <ci> PM </ci>
              <apply>
                <minus/>
                <apply>
                  <times/>
                  <ci> k_Af_LRGd </ci>
                  <ci> LRGd </ci>
                  <ci> Gbg </ci>
                </apply>
                <apply>
                  <times/>
                  <ci> k_Ar_LRGd </ci>
                  <ci> LRG </ci>
                </apply>
              </apply>
            </apply>
          </math>
        </kineticLaw>
      </reaction>
      <reaction metaid="COPASI83" id="binding_L_RGd" name="binding_L·RGd" reversible="true">
        <annotation>
          <COPASI xmlns="http://www.copasi.org/static/sbml">
            <rdf:RDF xmlns:dcterms="http://purl.org/dc/terms/" xmlns:rdf="http://www.w3.org/1999/02/22-rdf-syntax-ns#">
              <rdf:Description rdf:about="#COPASI83">
                <dcterms:created>
                  <rdf:Description>
                    <dcterms:W3CDTF>2013-08-01T11:14:29Z</dcterms:W3CDTF>
                  </rdf:Description>
                </dcterms:created>
              </rdf:Description>
            </rdf:RDF>
          </COPASI>
        </annotation>
        <listOfReactants>
          <speciesReference species="RGd" stoichiometry="1"/>
        </listOfReactants>
        <listOfProducts>
          <speciesReference species="LRGd" stoichiometry="1"/>
        </listOfProducts>
        <kineticLaw>
          <math xmlns="http://www.w3.org/1998/Math/MathML">
            <apply>
              <times/>
              <ci> PM </ci>
              <apply>
                <minus/>
                <apply>
                  <times/>
                  <ci> k_on_L_RGd </ci>
                  <ci> RGd </ci>
                </apply>
                <apply>
                  <times/>
                  <ci> k_off_L_RGd </ci>
                  <ci> LRGd </ci>
                </apply>
              </apply>
            </apply>
          </math>
        </kineticLaw>
      </reaction>
      <reaction metaid="COPASI84" id="exchange_Gd" name="exchange_Gd" reversible="false">
        <annotation>
          <COPASI xmlns="http://www.copasi.org/static/sbml">
            <rdf:RDF xmlns:dcterms="http://purl.org/dc/terms/" xmlns:rdf="http://www.w3.org/1999/02/22-rdf-syntax-ns#">
              <rdf:Description rdf:about="#COPASI84">
                <dcterms:created>
                  <rdf:Description>
                    <dcterms:W3CDTF>2013-10-15T11:26:36Z</dcterms:W3CDTF>
                  </rdf:Description>
                </dcterms:created>
              </rdf:Description>
            </rdf:RDF>
          </COPASI>
        </annotation>
        <listOfReactants>
          <speciesReference species="Gd" stoichiometry="1"/>
        </listOfReactants>
        <listOfProducts>
          <speciesReference species="Gt" stoichiometry="1"/>
        </listOfProducts>
        <kineticLaw>
          <math xmlns="http://www.w3.org/1998/Math/MathML">
            <apply>
              <times/>
              <ci> PM </ci>
              <ci> k_Ef_Gd </ci>
              <ci> Gd </ci>
            </apply>
          </math>
        </kineticLaw>
      </reaction>
      <reaction metaid="COPASI85" id="exchange_RGd" name="exchange_RGd" reversible="false">
        <annotation>
          <COPASI xmlns="http://www.copasi.org/static/sbml">
            <rdf:RDF xmlns:dcterms="http://purl.org/dc/terms/" xmlns:rdf="http://www.w3.org/1999/02/22-rdf-syntax-ns#">
              <rdf:Description rdf:about="#COPASI85">
                <dcterms:created>
                  <rdf:Description>
                    <dcterms:W3CDTF>2013-10-15T11:31:49Z</dcterms:W3CDTF>
                  </rdf:Description>
                </dcterms:created>
              </rdf:Description>
            </rdf:RDF>
          </COPASI>
        </annotation>
        <listOfReactants>
          <speciesReference species="RGd" stoichiometry="1"/>
        </listOfReactants>
        <listOfProducts>
          <speciesReference species="RGt" stoichiometry="1"/>
        </listOfProducts>
        <kineticLaw>
          <math xmlns="http://www.w3.org/1998/Math/MathML">
            <apply>
              <times/>
              <ci> PM </ci>
              <ci> k_Ef_RGd </ci>
              <ci> RGd </ci>
            </apply>
          </math>
        </kineticLaw>
      </reaction>
      <reaction metaid="COPASI86" id="exchange_LRGd" name="exchange_LRGd" reversible="false">
        <annotation>
          <COPASI xmlns="http://www.copasi.org/static/sbml">
            <rdf:RDF xmlns:dcterms="http://purl.org/dc/terms/" xmlns:rdf="http://www.w3.org/1999/02/22-rdf-syntax-ns#">
              <rdf:Description rdf:about="#COPASI86">
                <dcterms:created>
                  <rdf:Description>
                    <dcterms:W3CDTF>2013-10-15T11:32:54Z</dcterms:W3CDTF>
                  </rdf:Description>
                </dcterms:created>
              </rdf:Description>
            </rdf:RDF>
          </COPASI>
        </annotation>
        <listOfReactants>
          <speciesReference species="LRGd" stoichiometry="1"/>
        </listOfReactants>
        <listOfProducts>
          <speciesReference species="LRGt" stoichiometry="1"/>
        </listOfProducts>
        <kineticLaw>
          <math xmlns="http://www.w3.org/1998/Math/MathML">
            <apply>
              <times/>
              <ci> PM </ci>
              <ci> k_Ef_LRGd </ci>
              <ci> LRGd </ci>
            </apply>
          </math>
        </kineticLaw>
      </reaction>
    </listOfReactions>
  </model>
</sbml>
